# Supplementary material for: Molecular simulation of lignin-related aromatic compound permeation through gram-negative bacterial outer membranes
Source: J Biol Chem. 2022 Oct 21;298(12):102627. doi: 10.1016/j.jbc.2022.102627 (PMC9720347; doi:10.1016/j.jbc.2022.102627)
Supplement: Supplemental table S1 [file mmc3.xlsx]

## Sheet: Guaiacol
# Position(Angstrom)	Free Energy(kcal/mol)	Diffusivity(Angstrom^2/ns)
-35	0.0415391	87.869
-34.7494	-0.00824026	89.2872
-34.4988	-0.0543624	90.5366
-34.2481	-0.0969823	91.6235
-33.9975	-0.136255	92.5538
-33.7469	-0.172335	93.3335
-33.4962	-0.205377	93.9688
-33.2456	-0.235537	94.4657
-32.995	-0.262969	94.8302
-32.7444	-0.287828	95.0684
-32.4937	-0.31027	95.1864
-32.2431	-0.330448	95.1901
-31.9925	-0.348518	95.0857
-31.7418	-0.364636	94.8792
-31.4912	-0.378954	94.5767
-31.2406	-0.39163	94.1843
-30.99	-0.402817	93.7078
-30.7394	-0.412671	93.1536
-30.4887	-0.421346	92.5275
-30.2381	-0.428997	91.8356
-29.9875	-0.43578	91.0841
-29.7368	-0.441848	90.2789
-29.4862	-0.447358	89.4261
-29.2356	-0.452464	88.5318
-28.985	-0.45732	87.602
-28.7343	-0.462083	86.6427
-28.4837	-0.466906	85.6601
-28.2331	-0.471944	84.6602
-27.9825	-0.477354	83.649
-27.7318	-0.483289	82.6326
-27.4812	-0.489903	81.6163
-27.2306	-0.497354	80.6031
-26.9799	-0.505794	79.595
-26.7293	-0.51538	78.5944
-26.4787	-0.526266	77.6035
-26.2281	-0.538606	76.6245
-25.9774	-0.552557	75.6595
-25.7268	-0.568272	74.711
-25.4762	-0.585906	73.781
-25.2256	-0.605616	72.8718
-24.9749	-0.627555	71.9857
-24.7243	-0.651878	71.1248
-24.4737	-0.67874	70.2913
-24.2231	-0.708297	69.4876
-23.9724	-0.740703	68.7159
-23.7218	-0.776113	67.9783
-23.4712	-0.814682	67.277
-23.2205	-0.856565	66.6145
-22.9699	-0.901917	65.9927
-22.7193	-0.950892	65.414
-22.4687	-1.00365	64.8807
-22.2181	-1.06032	64.3948
-21.9674	-1.12089	63.9587
-21.7168	-1.18511	63.5746
-21.4662	-1.25274	63.2446
-21.2155	-1.32355	62.9678
-20.9649	-1.39731	62.7404
-20.7143	-1.47376	62.5586
-20.4637	-1.55268	62.4184
-20.213	-1.63383	62.3159
-19.9624	-1.71697	62.2473
-19.7118	-1.80186	62.2085
-19.4611	-1.88826	62.1957
-19.2105	-1.97594	62.205
-18.9599	-2.06466	62.2325
-18.7093	-2.15417	62.2743
-18.4586	-2.24425	62.3264
-18.208	-2.33466	62.385
-17.9574	-2.42515	62.4461
-17.7068	-2.51549	62.5058
-17.4561	-2.60544	62.5603
-17.2055	-2.69476	62.6056
-16.9549	-2.78322	62.6378
-16.7043	-2.87058	62.6531
-16.4536	-2.95659	62.6474
-16.203	-3.04103	62.6169
-15.9524	-3.12365	62.5577
-15.7018	-3.20422	62.4658
-15.4511	-3.2825	62.3375
-15.2005	-3.35824	62.1701
-14.9499	-3.43122	61.9675
-14.6992	-3.5012	61.735
-14.4486	-3.56793	61.478
-14.198	-3.63118	61.2018
-13.9474	-3.69071	60.9117
-13.6967	-3.74629	60.6132
-13.4461	-3.79767	60.3115
-13.1955	-3.84462	60.0121
-12.9449	-3.88689	59.7203
-12.6942	-3.92427	59.4414
-12.4436	-3.95649	59.1807
-12.193	-3.98333	58.9438
-11.9424	-4.00455	58.7358
-11.6917	-4.01991	58.5621
-11.4411	-4.02918	58.4282
-11.1905	-4.03211	58.3393
-10.9398	-4.02846	58.3008
-10.6892	-4.01801	58.3181
-10.4386	-4.00051	58.3965
-10.188	-3.97572	58.5413
-9.93734	-3.9434	58.758
-9.68672	-3.90335	59.0519
-9.43609	-3.85577	59.4282
-9.18546	-3.80135	59.8923
-8.93484	-3.74076	60.4431
-8.68421	-3.6747	61.0731
-8.43358	-3.60385	61.7746
-8.18296	-3.5289	62.5397
-7.93233	-3.45053	63.3604
-7.6817	-3.36944	64.229
-7.43108	-3.28631	65.1376
-7.18045	-3.20182	66.0784
-6.92983	-3.11667	67.0434
-6.6792	-3.03154	68.025
-6.42857	-2.94712	69.0151
-6.17795	-2.8641	70.006
-5.92732	-2.78316	70.9897
-5.67669	-2.70499	71.9586
-5.42607	-2.63028	72.9046
-5.17544	-2.55972	73.82
-4.92481	-2.49398	74.6968
-4.67418	-2.43377	75.5274
-4.42356	-2.37976	76.3037
-4.17293	-2.33264	77.0179
-3.92231	-2.29311	77.6623
-3.67168	-2.26185	78.2289
-3.42105	-2.23952	78.7099
-3.17043	-2.22629	79.0974
-2.9198	-2.22186	79.3851
-2.66917	-2.22589	79.573
-2.41855	-2.23802	79.6635
-2.16792	-2.25794	79.6586
-1.91729	-2.28529	79.5607
-1.66667	-2.31974	79.3718
-1.41604	-2.36095	79.0943
-1.16541	-2.40858	78.7301
-0.914787	-2.4623	78.2817
-0.66416	-2.52177	77.7511
-0.413534	-2.58664	77.1405
-0.162907	-2.65658	76.4521
0.0877193	-2.73125	75.6881
0.338346	-2.81031	74.8508
0.588972	-2.89343	73.9423
0.839599	-2.98026	72.9647
1.09023	-3.07048	71.9203
1.34085	-3.16372	70.8113
1.59148	-3.25967	69.6399
1.84211	-3.35798	68.4082
2.09273	-3.45832	67.1184
2.34336	-3.56034	65.7727
2.59398	-3.6637	64.3734
2.84461	-3.76809	62.9226
3.09524	-3.87331	61.4226
3.34586	-3.97935	59.8799
3.59649	-4.08619	58.3061
3.84712	-4.19383	56.7128
4.09774	-4.30225	55.1121
4.34837	-4.41143	53.5156
4.599	-4.52136	51.9353
4.84962	-4.63203	50.383
5.10025	-4.74343	48.8705
5.35088	-4.85554	47.4096
5.6015	-4.96835	46.0122
5.85213	-5.08184	44.6901
6.10276	-5.19584	43.4551
6.35338	-5.30639	42.319
6.60401	-5.40574	41.2906
6.85464	-5.48599	40.3676
7.10526	-5.53922	39.5452
7.35589	-5.55753	38.819
7.60652	-5.53334	38.1842
7.85714	-5.46648	37.6362
8.10777	-5.36425	37.1705
8.3584	-5.23424	36.7823
8.60902	-5.08406	36.4671
8.85965	-4.92131	36.2203
9.11028	-4.75344	36.0371
9.3609	-4.58441	35.913
9.61153	-4.41465	35.8428
9.86215	-4.24448	35.8214
10.1128	-4.0742	35.8435
10.3634	-3.90409	35.904
10.614	-3.73448	35.9977
10.8647	-3.56564	36.1193
11.1153	-3.39789	36.2636
11.3659	-3.23152	36.4256
11.6165	-3.06684	36.5999
11.8672	-2.90413	36.7814
12.1178	-2.74371	36.9649
12.3684	-2.58588	37.1452
12.619	-2.43092	37.3171
12.8697	-2.27915	37.4753
13.1203	-2.13086	37.6148
13.3709	-1.98635	37.7302
13.6215	-1.84593	37.8165
13.8722	-1.70989	37.8683
14.1228	-1.57852	37.8806
14.3734	-1.45214	37.8481
14.6241	-1.33105	37.7656
14.8747	-1.21553	37.6279
15.1253	-1.10586	37.4299
15.3759	-1.00159	37.1664
15.6266	-0.901532	36.8383
15.8772	-0.804473	36.4543
16.1278	-0.709204	36.0237
16.3785	-0.614511	35.5557
16.6291	-0.519182	35.0598
16.8797	-0.422006	34.5451
17.1303	-0.32177	34.021
17.3809	-0.217262	33.4968
17.6316	-0.10727	32.9817
17.8822	0.00941801	32.485
18.1328	0.134015	32.016
18.3835	0.26774	31.584
18.6341	0.412	31.1984
18.8847	0.568387	30.8659
19.1353	0.738499	30.5843
19.386	0.923938	30.3489
19.6366	1.1263	30.1551
19.8872	1.347	29.9983
20.1378	1.5831	29.8739
20.3885	1.82732	29.7772
20.6391	2.07218	29.7037
20.8897	2.3102	29.6488
21.1404	2.53391	29.6077
21.391	2.73602	29.5761
21.6416	2.91336	29.5497
21.8922	3.06685	29.528
22.1429	3.19763	29.5115
22.3935	3.30682	29.5009
22.6441	3.39554	29.4969
22.8947	3.46492	29.5
23.1454	3.51606	29.5108
23.396	3.5501	29.5301
23.6466	3.56816	29.5584
23.8972	3.57136	29.5964
24.1479	3.56082	29.6446
24.3985	3.53767	29.7038
24.6491	3.50302	29.7745
24.8998	3.458	29.8574
25.1504	3.40373	29.953
25.401	3.34133	30.0621
25.6516	3.27192	30.1852
25.9023	3.19664	30.323
26.1529	3.11658	30.4761
26.4035	3.03289	30.6451
26.6541	2.94668	30.8306
26.9048	2.85907	31.0334
27.1554	2.77119	31.2539
27.406	2.68416	31.4929
27.6566	2.59907	31.7509
27.9073	2.51647	32.0283
28.1579	2.43634	32.3246
28.4085	2.35863	32.6395
28.6592	2.28331	32.9728
28.9098	2.21034	33.324
29.1604	2.13968	33.6928
29.411	2.07127	34.0788
29.6617	2.00509	34.4817
29.9123	1.9411	34.9011
30.1629	1.87924	35.3367
30.4135	1.81948	35.7882
30.6642	1.76178	36.2551
30.9148	1.7061	36.7371
31.1654	1.6524	37.2339
31.416	1.60064	37.7452
31.6667	1.55076	38.2705
31.9173	1.50274	38.8095
32.1679	1.45654	39.3619
32.4186	1.4121	39.9273
32.6692	1.3694	40.5053
32.9198	1.32838	41.0957
33.1704	1.28902	41.6981
33.4211	1.25126	42.312
33.6717	1.21507	42.9372
33.9223	1.1804	43.5733
34.1729	1.14722	44.2199
34.4236	1.11548	44.8768
34.6742	1.08515	45.5435
34.9248	1.05617	46.2197
35.1754	1.02852	46.9051
35.4261	1.00214	47.5992
35.6767	0.977004	48.3018
35.9273	0.953065	49.0124
36.1779	0.930281	49.7308
36.4286	0.908613	50.4566
36.6792	0.888019	51.1894
36.9298	0.868459	51.929
37.1805	0.84989	52.6748
37.4311	0.832272	53.4266
37.6817	0.815565	54.184
37.9323	0.799726	54.9468
38.183	0.784716	55.7144
38.4336	0.770492	56.4866
38.6842	0.757014	57.2631
38.9348	0.744241	58.0434
39.1855	0.732132	58.8272
39.4361	0.720646	59.6142
39.6867	0.709742	60.404
39.9373	0.699379	61.1962
40.188	0.689515	61.9905
40.4386	0.680125	62.7865
40.6892	0.671193	63.5837
40.9398	0.662704	64.3816
41.1905	0.654646	65.1798
41.4411	0.647003	65.9779
41.6917	0.639763	66.7754
41.9424	0.632909	67.5718
42.193	0.62643	68.3668
42.4436	0.62031	69.1599
42.6942	0.614535	69.9506
42.9449	0.609092	70.7385
43.1955	0.603966	71.5231
43.4461	0.599143	72.3041
43.6967	0.594609	73.0809
43.9474	0.59035	73.8531
44.198	0.586352	74.6203
44.4486	0.5826	75.382
44.6992	0.579082	76.1378
44.9499	0.575781	76.8872
45.2005	0.572686	77.6298
45.4511	0.569781	78.3652
45.7017	0.567052	79.0929
45.9524	0.564486	79.8124
46.203	0.562068	80.5233
46.4536	0.559783	81.2253
46.7043	0.557619	81.9177
46.9549	0.555561	82.6002
47.2055	0.553594	83.2724
47.4561	0.551705	83.9338
47.7068	0.54988	84.5838
47.9574	0.548105	85.2223
48.208	0.546365	85.8485
48.4586	0.544646	86.4622
48.7093	0.542934	87.0628
48.9599	0.541216	87.65
49.2105	0.539477	88.2233
49.4612	0.537703	88.7822
49.7118	0.53588	89.3263
49.9624	0.533994	89.8551
50.213	0.53203	90.3682
50.4637	0.529975	90.8652
50.7143	0.527815	91.3456
50.9649	0.525535	91.809
51.2155	0.523122	92.2549
51.4662	0.520561	92.6829
51.7168	0.517838	93.0925
51.9674	0.514939	93.4833
52.218	0.511851	93.8549
52.4687	0.508558	94.2067
52.7193	0.505047	94.5385
52.9699	0.501304	94.8496
53.2206	0.497315	95.1397
53.4712	0.493065	95.4083
53.7218	0.488541	95.6551
53.9724	0.483729	95.8794
54.2231	0.478613	96.081
54.4737	0.473181	96.2592
54.7243	0.467418	96.4138
54.9749	0.461311	96.5443
55.2256	0.454844	96.6502
55.4762	0.448004	96.731
55.7268	0.440777	96.7864
55.9774	0.433148	96.8158
56.2281	0.425105	96.8189
56.4787	0.416632	96.7952
56.7293	0.407715	96.7442
56.98	0.398341	96.6655
57.2306	0.388495	96.5587
57.4812	0.378163	96.4233
57.7318	0.367332	96.2589
57.9825	0.355986	96.065
58.2331	0.344112	95.8411
58.4837	0.331697	95.587
58.7343	0.318725	95.302
58.985	0.305182	94.9857
59.2356	0.291056	94.6378
59.4862	0.27633	94.2577
59.7368	0.260993	93.845
59.9875	0.245028	93.3993
60.2381	0.228423	92.9201
60.4887	0.211163	92.407
60.7394	0.193234	91.8596
60.99	0.174622	91.2773
61.2406	0.155313	90.6598
61.4912	0.135293	90.0066
61.7418	0.114547	89.3172
61.9925	0.093062	88.5913
62.2431	0.0708236	87.8283
62.4937	0.0478176	87.0279
62.7444	0.02403	86.1895
62.995	-0.000553332	85.3128
63.2456	-0.0259465	84.3973
63.4962	-0.0521635	83.4425
63.7469	-0.0792186	82.448
63.9975	-0.107126	81.4134
64.2481	-0.135899	80.3382
64.4988	-0.165552	79.2219
64.7494	-0.1961	78.0642
65	-0.227557	76.8646

## Sheet: Vanillyl alcohol
# Position(Angstrom)	Free Energy(kcal/mol)	Diffusivity(Angstrom^2/ns)
-35	0.0497222	87.0348
-34.7494	0.0132486	87.0296
-34.4988	-0.0204746	86.9737
-34.2481	-0.0515514	86.8689
-33.9975	-0.0800859	86.7166
-33.7469	-0.106182	86.5186
-33.4962	-0.129944	86.2763
-33.2456	-0.151476	85.9914
-32.995	-0.170883	85.6655
-32.7444	-0.188267	85.3003
-32.4937	-0.203733	84.8972
-32.2431	-0.217386	84.458
-31.9925	-0.229329	83.9841
-31.7418	-0.239667	83.4773
-31.4912	-0.248503	82.9391
-31.2406	-0.255941	82.3711
-30.99	-0.262087	81.775
-30.7394	-0.267043	81.1522
-30.4887	-0.270913	80.5045
-30.2381	-0.273803	79.8335
-29.9875	-0.275816	79.1406
-29.7368	-0.277056	78.4276
-29.4862	-0.277627	77.6961
-29.2356	-0.277633	76.9476
-28.985	-0.277179	76.1838
-28.7343	-0.276368	75.4062
-28.4837	-0.275304	74.6165
-28.2331	-0.274092	73.8162
-27.9825	-0.272836	73.007
-27.7318	-0.271639	72.1905
-27.4812	-0.270607	71.3682
-27.2306	-0.269842	70.5418
-26.9799	-0.269449	69.7129
-26.7293	-0.269532	68.8831
-26.4787	-0.270195	68.0539
-26.2281	-0.271543	67.2271
-25.9774	-0.273678	66.4041
-25.7268	-0.276706	65.5866
-25.4762	-0.280731	64.7762
-25.2256	-0.285856	63.9745
-24.9749	-0.292185	63.1831
-24.7243	-0.299824	62.4037
-24.4737	-0.308875	61.6377
-24.2231	-0.319443	60.8868
-23.9724	-0.331632	60.1527
-23.7218	-0.345546	59.4369
-23.4712	-0.361289	58.741
-23.2205	-0.378965	58.0666
-22.9699	-0.398678	57.4153
-22.7193	-0.420533	56.7888
-22.4687	-0.444633	56.1887
-22.2181	-0.471076	55.6164
-21.9674	-0.499815	55.0737
-21.7168	-0.530654	54.5622
-21.4662	-0.563393	54.0833
-21.2155	-0.597833	53.6375
-20.9649	-0.633773	53.2239
-20.7143	-0.671012	52.8417
-20.4637	-0.709349	52.4901
-20.213	-0.748585	52.1681
-19.9624	-0.788519	51.8749
-19.7118	-0.828951	51.6096
-19.4611	-0.86968	51.3714
-19.2105	-0.910506	51.1594
-18.9599	-0.951228	50.9727
-18.7093	-0.991646	50.8105
-18.4586	-1.03156	50.672
-18.208	-1.07077	50.5561
-17.9574	-1.10907	50.4622
-17.7068	-1.14627	50.3892
-17.4561	-1.18216	50.3364
-17.2055	-1.21655	50.303
-16.9549	-1.24923	50.2879
-16.7043	-1.28	50.2904
-16.4536	-1.30866	50.3097
-16.203	-1.33502	50.3447
-15.9524	-1.35887	50.3948
-15.7018	-1.38	50.4589
-15.4511	-1.39823	50.5363
-15.2005	-1.41335	50.6261
-14.9499	-1.42516	50.7274
-14.6992	-1.43346	50.8393
-14.4486	-1.43805	50.9611
-14.198	-1.43872	51.0918
-13.9474	-1.43529	51.2305
-13.6967	-1.42754	51.3765
-13.4461	-1.41528	51.5288
-13.1955	-1.3983	51.6865
-12.9449	-1.37642	51.8489
-12.6942	-1.34942	52.015
-12.4436	-1.3171	52.1841
-12.193	-1.27927	52.3551
-11.9424	-1.23573	52.5273
-11.6917	-1.18627	52.6998
-11.4411	-1.13069	52.8717
-11.1905	-1.0688	53.0422
-10.9398	-1.00039	53.2104
-10.6892	-0.925263	53.3755
-10.4386	-0.84322	53.5365
-10.188	-0.754058	53.6926
-9.93734	-0.657578	53.843
-9.68672	-0.553593	53.9868
-9.43609	-0.442256	54.1231
-9.18546	-0.324052	54.251
-8.93484	-0.199485	54.3702
-8.68421	-0.0690563	54.4805
-8.43358	0.0667322	54.5819
-8.18296	0.207378	54.6743
-7.93233	0.35238	54.7578
-7.6817	0.501235	54.8322
-7.43108	0.653441	54.8975
-7.18045	0.808496	54.9537
-6.92983	0.965899	55.0008
-6.6792	1.12515	55.0387
-6.42857	1.28571	55.0673
-6.17795	1.44649	55.0866
-5.92732	1.60577	55.0966
-5.67669	1.76185	55.0972
-5.42607	1.91301	55.0884
-5.17544	2.05753	55.0702
-4.92481	2.19368	55.0424
-4.67418	2.31975	55.0051
-4.42356	2.43403	54.9582
-4.17293	2.53479	54.9017
-3.92231	2.62031	54.8356
-3.67168	2.68888	54.7597
-3.42105	2.73883	54.6741
-3.17043	2.7698	54.5787
-2.9198	2.78275	54.4734
-2.66917	2.77868	54.3582
-2.41855	2.7586	54.2332
-2.16792	2.7235	54.0982
-1.91729	2.67439	53.9531
-1.66667	2.61229	53.7981
-1.41604	2.53819	53.6329
-1.16541	2.45309	53.4576
-0.914787	2.35802	53.2721
-0.66416	2.25396	53.0764
-0.413534	2.14192	52.8705
-0.162907	2.02291	52.6542
0.0877193	1.89794	52.4276
0.338346	1.768	52.1906
0.588972	1.63411	51.9432
0.839599	1.49726	51.6853
1.09023	1.35847	51.417
1.34085	1.21873	51.138
1.59148	1.07906	50.8485
1.84211	0.940456	50.5483
2.09273	0.803925	50.2374
2.34336	0.670471	49.9158
2.59398	0.541099	49.5835
2.84461	0.416792	49.2403
3.09524	0.297996	48.8863
3.34586	0.184624	48.5217
3.59649	0.0765651	48.1469
3.84712	-0.0262911	47.7626
4.09774	-0.124055	47.3692
4.34837	-0.216838	46.9673
4.599	-0.304751	46.5573
4.84962	-0.387903	46.14
5.10025	-0.466406	45.7157
5.35088	-0.54037	45.285
5.6015	-0.609906	44.8484
5.85213	-0.675125	44.4065
6.10276	-0.736137	43.9597
6.35338	-0.793053	43.5087
6.60401	-0.845983	43.054
6.85464	-0.895039	42.596
7.10526	-0.94033	42.1354
7.35589	-0.981969	41.6726
7.60652	-1.02006	41.2082
7.85714	-1.05473	40.7427
8.10777	-1.08607	40.2766
8.3584	-1.1142	39.8105
8.60902	-1.13923	39.345
8.85965	-1.16127	38.8804
9.11028	-1.18042	38.4174
9.3609	-1.19647	37.9566
9.61153	-1.20892	37.4983
9.86215	-1.21726	37.0432
10.1128	-1.22096	36.5918
10.3634	-1.21951	36.1446
10.614	-1.2124	35.7022
10.8647	-1.19909	35.2651
11.1153	-1.17908	34.8337
11.3659	-1.15185	34.4087
11.6165	-1.11689	33.9906
11.8672	-1.07366	33.5799
12.1178	-1.02167	33.1772
12.3684	-0.960383	32.7829
12.619	-0.88929	32.3976
12.8697	-0.807872	32.0219
13.1203	-0.715612	31.6562
13.3709	-0.611992	31.3011
13.6215	-0.496495	30.9571
13.8722	-0.368605	30.6248
14.1228	-0.227802	30.3047
14.3734	-0.0735716	29.9973
14.6241	0.0946054	29.7032
14.8747	0.277246	29.4228
15.1253	0.474698	29.1568
15.3759	0.683412	28.9056
15.6266	0.895942	28.6694
15.8772	1.10467	28.4481
16.1278	1.30199	28.2414
16.3785	1.48028	28.0491
16.6291	1.63192	27.8709
16.8797	1.74954	27.7067
17.1303	1.83116	27.5562
17.3809	1.88018	27.4191
17.6316	1.90028	27.2953
17.8822	1.89509	27.1844
18.1328	1.86828	27.0864
18.3835	1.82363	27.0008
18.6341	1.76786	26.9276
18.8847	1.71063	26.8665
19.1353	1.66172	26.8172
19.386	1.63091	26.7795
19.6366	1.62801	26.7532
19.8872	1.66238	26.738
20.1378	1.73402	26.7338
20.3885	1.83355	26.7402
20.6391	1.95117	26.7571
20.8897	2.07709	26.7842
21.1404	2.20151	26.8213
21.391	2.31486	26.8682
21.6416	2.41257	26.9246
21.8922	2.4951	26.9903
22.1429	2.56311	27.0651
22.3935	2.61727	27.1487
22.6441	2.65824	27.2409
22.8947	2.68671	27.3415
23.1454	2.70332	27.4502
23.396	2.70876	27.5668
23.6466	2.70369	27.6912
23.8972	2.68878	27.8229
24.1479	2.66469	27.9619
24.3985	2.63209	28.1079
24.6491	2.59166	28.2606
24.8998	2.54405	28.4199
25.1504	2.48994	28.5854
25.401	2.42999	28.757
25.6516	2.36488	28.9345
25.9023	2.29527	29.1175
26.1529	2.22182	29.3059
26.4035	2.14521	29.4994
26.6541	2.06611	29.6979
26.9048	1.98517	29.901
27.1554	1.90308	30.1085
27.406	1.82049	30.3203
27.6566	1.73807	30.536
27.9073	1.65621	30.7557
28.1579	1.57506	30.9795
28.4085	1.49476	31.2077
28.6592	1.41543	31.4405
28.9098	1.33722	31.6782
29.1604	1.26025	31.921
29.411	1.18467	32.169
29.6617	1.1106	32.4226
29.9123	1.03819	32.6821
30.1629	0.967552	32.9475
30.4135	0.898835	33.2192
30.6642	0.832171	33.4974
30.9148	0.767693	33.7823
31.1654	0.705536	34.0742
31.416	0.645834	34.3733
31.6667	0.58872	34.6799
31.9173	0.53433	34.9941
32.1679	0.482797	35.3162
32.4186	0.434256	35.6465
32.6692	0.38884	35.9851
32.9198	0.346684	36.3323
33.1704	0.307923	36.6884
33.4211	0.272689	37.0536
33.6717	0.241118	37.4281
33.9223	0.213335	37.8122
34.1729	0.189252	38.206
34.4236	0.168574	38.6099
34.6742	0.150995	39.024
34.9248	0.136207	39.4486
35.1754	0.123905	39.884
35.4261	0.113782	40.3303
35.6767	0.105532	40.7878
35.9273	0.0988489	41.2568
36.1779	0.0934265	41.7374
36.4286	0.0889585	42.2299
36.6792	0.0851386	42.7346
36.9298	0.0816606	43.2516
37.1805	0.0782253	43.7813
37.4311	0.0746993	44.3238
37.6817	0.0711141	44.8793
37.9323	0.0675088	45.4482
38.183	0.0639223	46.0307
38.4336	0.0603936	46.6269
38.6842	0.0569616	47.2372
38.9348	0.0536653	47.8617
39.1855	0.0505436	48.5007
39.4361	0.0476355	49.1544
39.6867	0.0449799	49.8231
39.9373	0.0426159	50.507
40.188	0.0405812	51.2059
40.4386	0.0388902	51.9191
40.6892	0.0375332	52.6457
40.9398	0.0364996	53.3847
41.1905	0.0357789	54.1355
41.4411	0.0353605	54.8971
41.6917	0.0352339	55.6686
41.9424	0.0353883	56.4492
42.193	0.0358134	57.2381
42.4436	0.0364983	58.0344
42.6942	0.0374327	58.8372
42.9449	0.0386058	59.6457
43.1955	0.0400072	60.459
43.4461	0.0416262	61.2763
43.6967	0.0434523	62.0967
43.9474	0.0454748	62.9194
44.198	0.0476832	63.7434
44.4486	0.0500669	64.568
44.6992	0.0526153	65.3923
44.9499	0.0553178	66.2154
45.2005	0.0581639	67.0365
45.4511	0.061143	67.8547
45.7017	0.0642444	68.6692
45.9524	0.0674577	69.479
46.203	0.0707722	70.2835
46.4536	0.0741773	71.0816
46.7043	0.0776624	71.8725
46.9549	0.081217	72.6554
47.2055	0.0848305	73.4295
47.4561	0.0884923	74.1938
47.7068	0.0921919	74.9476
47.9574	0.0959185	75.6898
48.208	0.0996617	76.4198
48.4586	0.103411	77.1367
48.7093	0.107156	77.8395
48.9599	0.110885	78.5274
49.2105	0.114588	79.1997
49.4612	0.118256	79.8553
49.7118	0.121876	80.4935
49.9624	0.125439	81.1134
50.213	0.128933	81.7142
50.4637	0.132349	82.295
50.7143	0.135676	82.8548
50.9649	0.138903	83.393
51.2155	0.142019	83.9086
51.4662	0.145015	84.4008
51.7168	0.147878	84.8687
51.9674	0.1506	85.3114
52.218	0.153169	85.7282
52.4687	0.155574	86.1183
52.7193	0.157806	86.4815
52.9699	0.159853	86.8177
53.2206	0.161704	87.1265
53.4712	0.163351	87.4079
53.7218	0.16478	87.6616
53.9724	0.165983	87.8873
54.2231	0.166949	88.085
54.4737	0.167666	88.2544
54.7243	0.168126	88.3953
54.9749	0.168315	88.5074
55.2256	0.168225	88.5907
55.4762	0.167845	88.6449
55.7268	0.167164	88.6697
55.9774	0.166171	88.665
56.2281	0.164856	88.6307
56.4787	0.163208	88.5664
56.7293	0.161217	88.4719
56.98	0.158873	88.3472
57.2306	0.156163	88.1919
57.4812	0.153079	88.0059
57.7318	0.149609	87.789
57.9825	0.145743	87.5409
58.2331	0.141471	87.2615
58.4837	0.13678	86.9506
58.7343	0.131662	86.6079
58.985	0.126106	86.2333
59.2356	0.1201	85.8265
59.4862	0.113635	85.3874
59.7368	0.106699	84.9157
59.9875	0.0992828	84.4113
60.2381	0.0913749	83.8739
60.4887	0.082965	83.3034
60.7394	0.0740425	82.6995
60.99	0.0645968	82.0621
61.2406	0.0546174	81.3909
61.4912	0.0440935	80.6857
61.7418	0.0330148	79.9463
61.9925	0.0213705	79.1726
62.2431	0.00915019	78.3643
62.4937	-0.00365685	77.5212
62.7444	-0.0170612	76.6432
62.995	-0.0310733	75.7299
63.2456	-0.0457039	74.7813
63.4962	-0.0609635	73.7971
63.7469	-0.0768627	72.7771
63.9975	-0.093412	71.7211
64.2481	-0.110622	70.6289
64.4988	-0.128504	69.5003
64.7494	-0.147067	68.3352
65	-0.166323	67.1332

## Sheet: Vanillin
# Position(Angstrom)	Free Energy(kcal/mol)	Diffusivity(Angstrom^2/ns)
-35	0.00274635	89.1821
-34.7494	-0.0312147	89.3241
-34.4988	-0.0629739	89.4086
-34.2481	-0.0926161	89.4375
-33.9975	-0.120226	89.4124
-33.7469	-0.145889	89.335
-33.4962	-0.16969	89.207
-33.2456	-0.191714	89.0303
-32.995	-0.212046	88.8064
-32.7444	-0.230771	88.5373
-32.4937	-0.247973	88.2245
-32.2431	-0.263738	87.8698
-31.9925	-0.278151	87.4749
-31.7418	-0.291297	87.0416
-31.4912	-0.30326	86.5716
-31.2406	-0.314126	86.0665
-30.99	-0.32398	85.5282
-30.7394	-0.332906	84.9584
-30.4887	-0.340989	84.3588
-30.2381	-0.348315	83.731
-29.9875	-0.354969	83.077
-29.7368	-0.361035	82.3983
-29.4862	-0.366598	81.6967
-29.2356	-0.371744	80.9739
-28.985	-0.376557	80.2317
-28.7343	-0.381122	79.4717
-28.4837	-0.385525	78.6958
-28.2331	-0.38985	77.9056
-27.9825	-0.394182	77.1029
-27.7318	-0.398606	76.2893
-27.4812	-0.403207	75.4667
-27.2306	-0.408071	74.6367
-26.9799	-0.413281	73.801
-26.7293	-0.418924	72.9615
-26.4787	-0.425083	72.1198
-26.2281	-0.431844	71.2776
-25.9774	-0.439293	70.4368
-25.7268	-0.447513	69.5989
-25.4762	-0.45659	68.7658
-25.2256	-0.466609	67.9391
-24.9749	-0.477655	67.1206
-24.7243	-0.489812	66.312
-24.4737	-0.503167	65.5151
-24.2231	-0.517803	64.7315
-23.9724	-0.533805	63.963
-23.7218	-0.55126	63.2114
-23.4712	-0.57025	62.4783
-23.2205	-0.590863	61.7655
-22.9699	-0.613182	61.0746
-22.7193	-0.637292	60.4075
-22.4687	-0.663279	59.7659
-22.2181	-0.691222	59.1514
-21.9674	-0.721079	58.5659
-21.7168	-0.752685	58.011
-21.4662	-0.78587	57.4884
-21.2155	-0.820464	56.9987
-20.9649	-0.856298	56.5413
-20.7143	-0.893202	56.1156
-20.4637	-0.931005	55.7209
-20.213	-0.969539	55.3567
-19.9624	-1.00863	55.0224
-19.7118	-1.04812	54.7174
-19.4611	-1.08782	54.4409
-19.2105	-1.12757	54.1925
-18.9599	-1.16721	53.9715
-18.7093	-1.20656	53.7772
-18.4586	-1.24544	53.6092
-18.208	-1.2837	53.4667
-17.9574	-1.32116	53.3492
-17.7068	-1.35765	53.256
-17.4561	-1.393	53.1866
-17.2055	-1.42705	53.1403
-16.9549	-1.45961	53.1164
-16.7043	-1.49053	53.1145
-16.4536	-1.51963	53.1339
-16.203	-1.54674	53.1739
-15.9524	-1.57169	53.234
-15.7018	-1.59432	53.3135
-15.4511	-1.61445	53.4119
-15.2005	-1.63191	53.5285
-14.9499	-1.64654	53.6627
-14.6992	-1.65815	53.8139
-14.4486	-1.66659	53.9815
-14.198	-1.67169	54.1649
-13.9474	-1.67326	54.3634
-13.6967	-1.67115	54.5765
-13.4461	-1.66519	54.8035
-13.1955	-1.6552	55.0438
-12.9449	-1.64101	55.2968
-12.6942	-1.62245	55.562
-12.4436	-1.59937	55.8386
-12.193	-1.57157	56.1261
-11.9424	-1.5389	56.4239
-11.6917	-1.50118	56.7313
-11.4411	-1.45825	57.0477
-11.1905	-1.40994	57.3726
-10.9398	-1.35607	57.7053
-10.6892	-1.29647	58.0452
-10.4386	-1.23098	58.3916
-10.188	-1.15942	58.7441
-9.93734	-1.08163	59.1019
-9.68672	-0.997457	59.4645
-9.43609	-0.907135	59.8312
-9.18546	-0.811305	60.2014
-8.93484	-0.710619	60.574
-8.68421	-0.605731	60.9472
-8.43358	-0.497296	61.3192
-8.18296	-0.385966	61.6884
-7.93233	-0.272394	62.053
-7.6817	-0.157236	62.4111
-7.43108	-0.0411439	62.7611
-7.18045	0.0752284	63.1012
-6.92983	0.191227	63.4296
-6.6792	0.306199	63.7446
-6.42857	0.419491	64.0444
-6.17795	0.530448	64.3272
-5.92732	0.638418	64.5914
-5.67669	0.742746	64.8351
-5.42607	0.84278	65.0567
-5.17544	0.937865	65.2542
-4.92481	1.02735	65.4261
-4.67418	1.11058	65.5705
-4.42356	1.18689	65.6856
-4.17293	1.25565	65.7698
-3.92231	1.31619	65.8212
-3.67168	1.36786	65.8381
-3.42105	1.41	65.8187
-3.17043	1.44198	65.7613
-2.9198	1.46314	65.6639
-2.66917	1.47284	65.5231
-2.41855	1.47044	65.335
-2.16792	1.4553	65.096
-1.91729	1.42677	64.8022
-1.66667	1.38421	64.4499
-1.41604	1.32698	64.0354
-1.16541	1.25443	63.5603
-0.914787	1.16592	63.0367
-0.66416	1.06081	62.4778
-0.413534	0.938451	61.8968
-0.162907	0.79828	61.3069
0.0877193	0.641416	60.7213
0.338346	0.470675	60.1528
0.588972	0.288943	59.6052
0.839599	0.0991077	59.0752
1.09023	-0.0959423	58.5594
1.34085	-0.29332	58.0541
1.59148	-0.490136	57.5559
1.84211	-0.683505	57.0612
2.09273	-0.870538	56.5665
2.34336	-1.04835	56.0682
2.59398	-1.21405	55.5628
2.84461	-1.36484	55.0468
3.09524	-1.50015	54.5167
3.34586	-1.62158	53.9709
3.59649	-1.73087	53.4101
3.84712	-1.82972	52.8352
4.09774	-1.91985	52.247
4.34837	-2.00298	51.6463
4.599	-2.08082	51.0341
4.84962	-2.1551	50.4112
5.10025	-2.22752	49.7784
5.35088	-2.29981	49.1366
5.6015	-2.37367	48.4866
5.85213	-2.45084	47.8292
6.10276	-2.53294	47.1654
6.35338	-2.61999	46.496
6.60401	-2.71034	45.8218
6.85464	-2.80227	45.1437
7.10526	-2.89407	44.4626
7.35589	-2.98403	43.7792
7.60652	-3.07042	43.0944
7.85714	-3.15155	42.4092
8.10777	-3.22568	41.7243
8.3584	-3.29112	41.0406
8.60902	-3.34613	40.3589
8.85965	-3.38901	39.6801
9.11028	-3.41809	39.0051
9.3609	-3.4328	38.3346
9.61153	-3.43367	37.6697
9.86215	-3.42128	37.011
10.1128	-3.39619	36.3594
10.3634	-3.35898	35.7159
10.614	-3.31023	35.0812
10.8647	-3.25051	34.4563
11.1153	-3.1804	33.8419
11.3659	-3.10048	33.2389
11.6165	-3.01131	32.6481
11.8672	-2.91347	32.0705
12.1178	-2.80754	31.5068
12.3684	-2.6941	30.958
12.619	-2.57371	30.4248
12.8697	-2.44695	29.9081
13.1203	-2.3144	29.4088
13.3709	-2.17664	28.9277
13.6215	-2.03423	28.4657
13.8722	-1.88776	28.0236
14.1228	-1.73779	27.6023
14.3734	-1.5849	27.2026
14.6241	-1.42967	26.8254
14.8747	-1.27268	26.4715
15.1253	-1.11447	26.1418
15.3759	-0.955148	25.8372
15.6266	-0.794349	25.5579
15.8772	-0.631694	25.3041
16.1278	-0.466801	25.0755
16.3785	-0.29929	24.872
16.6291	-0.128781	24.6935
16.8797	0.0451071	24.5399
17.1303	0.222755	24.411
17.3809	0.404544	24.3068
17.6316	0.590853	24.227
17.8822	0.782065	24.1715
18.1328	0.978558	24.1403
18.3835	1.1807	24.1332
18.6341	1.38845	24.1501
18.8847	1.6014	24.1908
19.1353	1.81911	24.2552
19.386	2.04112	24.3431
19.6366	2.26701	24.4546
19.8872	2.49634	24.5893
20.1378	2.72866	24.7473
20.3885	2.96353	24.9283
20.6391	3.20052	25.1323
20.8897	3.43918	25.3591
21.1404	3.67908	25.6086
21.391	3.9196	25.8806
21.6416	4.15612	26.1749
21.8922	4.38	26.4893
22.1429	4.58246	26.8214
22.3935	4.75468	27.1686
22.6441	4.88787	27.5284
22.8947	4.97321	27.8982
23.1454	5.00236	28.2755
23.396	4.97725	28.6578
23.6466	4.91012	29.0425
23.8972	4.81364	29.4271
24.1479	4.70051	29.8089
24.3985	4.5834	30.1856
24.6491	4.47466	30.5545
24.8998	4.37931	30.913
25.1504	4.29497	31.2588
25.401	4.21896	31.5891
25.6516	4.14859	31.9015
25.9023	4.08117	32.1934
26.1529	4.01403	32.4622
26.4035	3.94447	32.7055
26.6541	3.86981	32.9207
26.9048	3.78736	33.1052
27.1554	3.69444	33.2566
27.406	3.58835	33.3722
27.6566	3.46654	33.4495
27.9073	3.32902	33.4904
28.1579	3.17842	33.5025
28.4085	3.01748	33.4944
28.6592	2.84894	33.4744
28.9098	2.67553	33.4508
29.1604	2.49999	33.432
29.411	2.32506	33.4265
29.6617	2.15349	33.4426
29.9123	1.988	33.4886
30.1629	1.83133	33.5731
30.4135	1.68623	33.7042
30.6642	1.55543	33.8904
30.9148	1.44158	34.1402
31.1654	1.34524	34.4594
31.416	1.26486	34.8441
31.6667	1.19883	35.2873
31.9173	1.14551	35.7822
32.1679	1.10329	36.3219
32.4186	1.07052	36.8994
32.6692	1.04559	37.508
32.9198	1.02686	38.1408
33.1704	1.01272	38.7908
33.4211	1.00153	39.4513
33.6717	0.991672	40.1153
33.9223	0.981548	40.7766
34.1729	0.970382	41.4338
34.4236	0.958211	42.0873
34.6742	0.945107	42.7377
34.9248	0.931142	43.3854
35.1754	0.916389	44.031
35.4261	0.900918	44.6749
35.6767	0.884802	45.3176
35.9273	0.868112	45.9597
36.1779	0.850922	46.6015
36.4286	0.833302	47.2437
36.6792	0.815324	47.8866
36.9298	0.797061	48.5308
37.1805	0.778585	49.1768
37.4311	0.759966	49.8251
37.6817	0.741278	50.4761
37.9323	0.722592	51.1304
38.183	0.703981	51.7885
38.4336	0.685515	52.4508
38.6842	0.667268	53.1178
38.9348	0.64931	53.79
39.1855	0.631714	54.468
39.4361	0.614552	55.1521
39.6867	0.597896	55.843
39.9373	0.581817	56.541
40.188	0.566387	57.2464
40.4386	0.551631	57.9586
40.6892	0.537538	58.677
40.9398	0.524089	59.4012
41.1905	0.51127	60.1305
41.4411	0.499064	60.8644
41.6917	0.487456	61.6024
41.9424	0.476428	62.3439
42.193	0.465965	63.0883
42.4436	0.456051	63.8351
42.6942	0.446669	64.5838
42.9449	0.437805	65.3337
43.1955	0.429441	66.0844
43.4461	0.421561	66.8353
43.6967	0.41415	67.5858
43.9474	0.407191	68.3354
44.198	0.400668	69.0836
44.4486	0.394565	69.8297
44.6992	0.388867	70.5732
44.9499	0.383556	71.3136
45.2005	0.378617	72.0503
45.4511	0.374034	72.7828
45.7017	0.36979	73.5106
45.9524	0.36587	74.2329
46.203	0.362258	74.9494
46.4536	0.358937	75.6595
46.7043	0.355891	76.3625
46.9549	0.353105	77.0581
47.2055	0.350561	77.7455
47.4561	0.348245	78.4243
47.7068	0.34614	79.0938
47.9574	0.344229	79.7536
48.208	0.342498	80.4031
48.4586	0.340929	81.0418
48.7093	0.339506	81.669
48.9599	0.338215	82.2843
49.2105	0.337037	82.8871
49.4612	0.335958	83.4767
49.7118	0.334961	84.0528
49.9624	0.334031	84.6147
50.213	0.33315	85.1619
50.4637	0.332304	85.6938
50.7143	0.331475	86.2099
50.9649	0.330648	86.7095
51.2155	0.329807	87.1923
51.4662	0.328935	87.6576
51.7168	0.328018	88.1048
51.9674	0.327037	88.5334
52.218	0.325978	88.9429
52.4687	0.324824	89.3327
52.7193	0.323559	89.7023
52.9699	0.322168	90.051
53.2206	0.320633	90.3784
53.4712	0.31894	90.6839
53.7218	0.317071	90.967
53.9724	0.315011	91.227
54.2231	0.312744	91.4635
54.4737	0.310253	91.6758
54.7243	0.307523	91.8635
54.9749	0.304537	92.026
55.2256	0.301279	92.1627
55.4762	0.297734	92.2731
55.7268	0.293885	92.3566
55.9774	0.289715	92.4126
56.2281	0.28521	92.4407
56.4787	0.280353	92.4403
56.7293	0.275127	92.4108
56.98	0.269517	92.3516
57.2306	0.263507	92.2623
57.4812	0.25708	92.1422
57.7318	0.250221	91.9908
57.9825	0.242913	91.8076
58.2331	0.23514	91.592
58.4837	0.226886	91.3434
58.7343	0.218136	91.0613
58.985	0.208872	90.7452
59.2356	0.19908	90.3944
59.4862	0.188742	90.0085
59.7368	0.177843	89.5869
59.9875	0.166366	89.1291
60.2381	0.154296	88.6344
60.4887	0.141617	88.1023
60.7394	0.128311	87.5323
60.99	0.114365	86.9239
61.2406	0.0997599	86.2764
61.4912	0.0844813	85.5893
61.7418	0.0685126	84.8621
61.9925	0.051838	84.0943
62.2431	0.0344411	83.2852
62.4937	0.016306	82.4343
62.7444	-0.00258344	81.541
62.995	-0.0222433	80.6049
63.2456	-0.0426897	79.6253
63.4962	-0.0639388	78.6018
63.7469	-0.0860065	77.5337
63.9975	-0.108909	76.4205
64.2481	-0.132662	75.2616
64.4988	-0.157283	74.0565
64.7494	-0.182786	72.8047
65	-0.209189	71.5055

## Sheet: Coniferyl alcohol
# Position(Angstrom)	Free Energy(kcal/mol)	Diffusivity(Angstrom^2/ns)
-35	-0.0754141	81.4762
-34.7494	-0.0916543	81.4692
-34.4988	-0.106635	81.4125
-34.2481	-0.120433	81.3078
-33.9975	-0.133126	81.1568
-33.7469	-0.144791	80.9609
-33.4962	-0.155504	80.722
-33.2456	-0.165343	80.4416
-32.995	-0.174385	80.1213
-32.7444	-0.182706	79.7627
-32.4937	-0.190385	79.3675
-32.2431	-0.197497	78.9373
-31.9925	-0.204121	78.4737
-31.7418	-0.210332	77.9783
-31.4912	-0.216209	77.4528
-31.2406	-0.221827	76.8988
-30.99	-0.227265	76.3179
-30.7394	-0.232599	75.7118
-30.4887	-0.237906	75.082
-30.2381	-0.243264	74.4301
-29.9875	-0.248749	73.7579
-29.7368	-0.254438	73.0669
-29.4862	-0.260409	72.3587
-29.2356	-0.266738	71.6351
-28.985	-0.273503	70.8975
-28.7343	-0.28078	70.1476
-28.4837	-0.288647	69.3871
-28.2331	-0.29718	68.6176
-27.9825	-0.306457	67.8406
-27.7318	-0.316555	67.0579
-27.4812	-0.327551	66.2709
-27.2306	-0.339521	65.4815
-26.9799	-0.352544	64.6911
-26.7293	-0.366695	63.9015
-26.4787	-0.382053	63.1142
-26.2281	-0.398693	62.3308
-25.9774	-0.416693	61.553
-25.7268	-0.43613	60.7825
-25.4762	-0.457082	60.0207
-25.2256	-0.479625	59.2694
-24.9749	-0.503836	58.5302
-24.7243	-0.529792	57.8047
-24.4737	-0.55757	57.0945
-24.2231	-0.587248	56.4012
-23.9724	-0.618903	55.7265
-23.7218	-0.65261	55.072
-23.4712	-0.688449	54.4393
-23.2205	-0.726494	53.83
-22.9699	-0.766825	53.2458
-22.7193	-0.809517	52.6883
-22.4687	-0.854647	52.1591
-22.2181	-0.902288	51.6599
-21.9674	-0.952375	51.1921
-21.7168	-1.00471	50.7576
-21.4662	-1.05909	50.3578
-21.2155	-1.11531	49.9931
-20.9649	-1.17317	49.6626
-20.7143	-1.23246	49.3655
-20.4637	-1.29299	49.1006
-20.213	-1.35454	48.8672
-19.9624	-1.41691	48.6643
-19.7118	-1.4799	48.491
-19.4611	-1.54331	48.3464
-19.2105	-1.60692	48.2294
-18.9599	-1.67055	48.1393
-18.7093	-1.73398	48.075
-18.4586	-1.797	48.0357
-18.208	-1.85943	48.0204
-17.9574	-1.92105	48.0281
-17.7068	-1.98166	48.0581
-17.4561	-2.04105	48.1092
-17.2055	-2.09902	48.1807
-16.9549	-2.15537	48.2715
-16.7043	-2.2099	48.3808
-16.4536	-2.2624	48.5076
-16.203	-2.31266	48.651
-15.9524	-2.36048	48.81
-15.7018	-2.40567	48.9838
-15.4511	-2.44801	49.1714
-15.2005	-2.4873	49.3719
-14.9499	-2.52334	49.5844
-14.6992	-2.55592	49.8078
-14.4486	-2.58485	50.0414
-14.198	-2.60991	50.2841
-13.9474	-2.6309	50.5351
-13.6967	-2.64763	50.7934
-13.4461	-2.65988	51.0581
-13.1955	-2.66745	51.3283
-12.9449	-2.67014	51.603
-12.6942	-2.66774	51.8813
-12.4436	-2.66006	52.1622
-12.193	-2.64688	52.445
-11.9424	-2.628	52.7285
-11.6917	-2.60323	53.012
-11.4411	-2.57235	53.2944
-11.1905	-2.53516	53.5749
-10.9398	-2.49146	53.8524
-10.6892	-2.44105	54.1262
-10.4386	-2.38371	54.3952
-10.188	-2.31926	54.6586
-9.93734	-2.24747	54.9153
-9.68672	-2.16818	55.1646
-9.43609	-2.08157	55.4054
-9.18546	-1.98825	55.6368
-8.93484	-1.88883	55.8582
-8.68421	-1.78392	56.0694
-8.43358	-1.67414	56.2702
-8.18296	-1.5601	56.4601
-7.93233	-1.4424	56.6392
-7.6817	-1.32167	56.8069
-7.43108	-1.19851	56.9633
-7.18045	-1.07354	57.1078
-6.92983	-0.947376	57.2405
-6.6792	-0.820621	57.3609
-6.42857	-0.693896	57.4688
-6.17795	-0.567887	57.5641
-5.92732	-0.443356	57.6463
-5.67669	-0.321066	57.7154
-5.42607	-0.20178	57.7711
-5.17544	-0.0862619	57.813
-4.92481	0.0247256	57.841
-4.67418	0.130419	57.8548
-4.42356	0.230054	57.8541
-4.17293	0.322868	57.8388
-3.92231	0.408098	57.8085
-3.67168	0.48498	57.7631
-3.42105	0.552755	57.7022
-3.17043	0.610775	57.6257
-2.9198	0.658499	57.5332
-2.66917	0.695391	57.4246
-2.41855	0.720918	57.2995
-2.16792	0.734543	57.1578
-1.91729	0.735731	56.9992
-1.66667	0.723947	56.8234
-1.41604	0.698656	56.6302
-1.16541	0.659322	56.4194
-0.914787	0.605411	56.1907
-0.66416	0.536387	55.9438
-0.413534	0.451714	55.6785
-0.162907	0.350927	55.3946
0.0877193	0.235153	55.0918
0.338346	0.10711	54.7699
0.588972	-0.0304131	54.4285
0.839599	-0.174628	54.0676
1.09023	-0.322746	53.6868
1.34085	-0.471979	53.2858
1.59148	-0.619538	52.8645
1.84211	-0.762636	52.4226
2.09273	-0.898483	51.9598
2.34336	-1.02429	51.4759
2.59398	-1.13727	50.9706
2.84461	-1.23475	50.4438
3.09524	-1.31651	49.895
3.34586	-1.38483	49.3251
3.59649	-1.4421	48.7356
3.84712	-1.49069	48.1283
4.09774	-1.53298	47.5047
4.34837	-1.57136	46.8666
4.599	-1.60821	46.2158
4.84962	-1.6459	45.5538
5.10025	-1.68682	44.8825
5.35088	-1.73334	44.2034
5.6015	-1.78786	43.5183
5.85213	-1.85275	42.829
6.10276	-1.93025	42.1369
6.35338	-2.01955	41.444
6.60401	-2.11676	40.7518
6.85464	-2.21786	40.0621
7.10526	-2.31882	39.3766
7.35589	-2.41563	38.6969
7.60652	-2.50427	38.0247
7.85714	-2.5807	37.3619
8.10777	-2.64092	36.7099
8.3584	-2.68089	36.0706
8.60902	-2.6966	35.4457
8.85965	-2.68403	34.8367
9.11028	-2.63934	34.2455
9.3609	-2.56301	33.6735
9.61153	-2.45985	33.1208
9.86215	-2.33483	32.5873
10.1128	-2.19294	32.0727
10.3634	-2.03917	31.5768
10.614	-1.8785	31.0992
10.8647	-1.71592	30.6399
11.1153	-1.55642	30.1985
11.3659	-1.40497	29.7749
11.6165	-1.26656	29.3687
11.8672	-1.14618	28.9798
12.1178	-1.04861	28.6079
12.3684	-0.973736	28.2528
12.619	-0.916599	27.9142
12.8697	-0.872016	27.592
13.1203	-0.834808	27.2858
13.3709	-0.799792	26.9954
13.6215	-0.761789	26.7207
13.8722	-0.715617	26.4613
14.1228	-0.656097	26.217
14.3734	-0.578047	25.9877
14.6241	-0.476287	25.773
14.8747	-0.345636	25.5727
15.1253	-0.18115	25.3866
15.3759	0.0166977	25.2145
15.6266	0.242011	25.0561
15.8772	0.48866	24.9112
16.1278	0.750513	24.7795
16.3785	1.02144	24.6608
16.6291	1.29531	24.5548
16.8797	1.566	24.4614
17.1303	1.82736	24.3802
17.3809	2.07328	24.3111
17.6316	2.29762	24.2538
17.8822	2.49425	24.208
18.1328	2.65704	24.1735
18.3835	2.7802	24.1501
18.6341	2.8656	24.1376
18.8847	2.92282	24.1356
19.1353	2.96177	24.144
19.386	2.99234	24.1625
19.6366	3.02445	24.1909
19.8872	3.06768	24.2289
20.1378	3.1247	24.2763
20.3885	3.19124	24.3329
20.6391	3.26269	24.3983
20.8897	3.33449	24.4725
21.1404	3.40204	24.5551
21.391	3.46086	24.6458
21.6416	3.50886	24.7445
21.8922	3.54636	24.851
22.1429	3.57375	24.9648
22.3935	3.59144	25.086
22.6441	3.59984	25.2141
22.8947	3.59936	25.3489
23.1454	3.59041	25.4903
23.396	3.57338	25.638
23.6466	3.5487	25.7916
23.8972	3.51677	25.9511
24.1479	3.47799	26.1161
24.3985	3.43277	26.2864
24.6491	3.38153	26.4618
24.8998	3.32466	26.6421
25.1504	3.26258	26.8269
25.401	3.19569	27.016
25.6516	3.12439	27.2093
25.9023	3.04911	27.4064
26.1529	2.97024	27.6072
26.4035	2.8882	27.8113
26.6541	2.80339	28.0186
26.9048	2.71621	28.2288
27.1554	2.62708	28.4417
27.406	2.5364	28.657
27.6566	2.44457	28.8744
27.9073	2.3519	29.094
28.1579	2.25856	29.316
28.4085	2.16475	29.5406
28.6592	2.07065	29.768
28.9098	1.97643	29.9985
29.1604	1.88229	30.2323
29.411	1.78841	30.4697
29.6617	1.69496	30.711
29.9123	1.60214	30.9562
30.1629	1.51013	31.2058
30.4135	1.41911	31.4599
30.6642	1.32927	31.7188
30.9148	1.24078	31.9827
31.1654	1.15384	32.2519
31.416	1.06862	32.5266
31.6667	0.985313	32.8071
31.9173	0.904099	33.0935
32.1679	0.825161	33.3862
32.4186	0.748684	33.6854
32.6692	0.674851	33.9914
32.9198	0.603846	34.3043
33.1704	0.535852	34.6244
33.4211	0.471052	34.9519
33.6717	0.409632	35.2872
33.9223	0.351767	35.6304
34.1729	0.297496	35.9818
34.4236	0.246715	36.3416
34.6742	0.199318	36.7101
34.9248	0.155194	37.0875
35.1754	0.114235	37.4741
35.4261	0.0763337	37.8701
35.6767	0.0413803	38.2757
35.9273	0.00926656	38.6912
36.1779	-0.0201161	39.1168
36.4286	-0.0468761	39.5528
36.6792	-0.0711222	39.9994
36.9298	-0.0929629	40.4569
37.1805	-0.112507	40.9254
37.4311	-0.129862	41.4054
37.6817	-0.145138	41.8969
37.9323	-0.158442	42.4002
38.183	-0.169884	42.9156
38.4336	-0.179572	43.4433
38.6842	-0.187614	43.9836
38.9348	-0.19412	44.5367
39.1855	-0.199197	45.1028
39.4361	-0.202954	45.6822
39.6867	-0.2055	46.2752
39.9373	-0.206943	46.8819
40.188	-0.207391	47.5023
40.4386	-0.206915	48.1357
40.6892	-0.205552	48.7814
40.9398	-0.203339	49.4388
41.1905	-0.200311	50.1071
41.4411	-0.196503	50.7857
41.6917	-0.191952	51.4738
41.9424	-0.186693	52.1707
42.193	-0.180761	52.8758
42.4436	-0.174192	53.5883
42.6942	-0.167022	54.3076
42.9449	-0.159287	55.033
43.1955	-0.151022	55.7637
43.4461	-0.142263	56.499
43.6967	-0.133045	57.2383
43.9474	-0.123405	57.9809
44.198	-0.113377	58.7261
44.4486	-0.102997	59.4731
44.6992	-0.0923021	60.2212
44.9499	-0.0813266	60.9699
45.2005	-0.0701066	61.7183
45.4511	-0.0586776	62.4658
45.7017	-0.0470754	63.2117
45.9524	-0.0353356	63.9553
46.203	-0.0234938	64.6958
46.4536	-0.0115857	65.4327
46.7043	0.000353041	66.1651
46.9549	0.0122868	66.8924
47.2055	0.0241798	67.614
47.4561	0.0359965	68.329
47.7068	0.0477013	69.0368
47.9574	0.0592584	69.7367
48.208	0.0706322	70.428
48.4586	0.081787	71.11
48.7093	0.0926873	71.7821
48.9599	0.103297	72.4434
49.2105	0.113581	73.0934
49.4612	0.123504	73.7312
49.7118	0.133029	74.3563
49.9624	0.142122	74.9679
50.213	0.150745	75.5654
50.4637	0.158865	76.1479
50.7143	0.166445	76.7149
50.9649	0.173449	77.2656
51.2155	0.179842	77.7994
51.4662	0.185589	78.3155
51.7168	0.190653	78.8132
51.9674	0.194998	79.2919
52.218	0.19859	79.7508
52.4687	0.201393	80.1893
52.7193	0.203372	80.6065
52.9699	0.204527	81.002
53.2206	0.204892	81.3749
53.4712	0.204502	81.7246
53.7218	0.203392	82.0503
53.9724	0.201599	82.3513
54.2231	0.199155	82.6271
54.4737	0.196098	82.8768
54.7243	0.192462	83.0998
54.9749	0.188283	83.2953
55.2256	0.183595	83.4627
55.4762	0.178434	83.6013
55.7268	0.172835	83.7103
55.9774	0.166834	83.7892
56.2281	0.160465	83.8371
56.4787	0.153764	83.8534
56.7293	0.146765	83.8374
56.98	0.139505	83.7883
57.2306	0.132019	83.7056
57.4812	0.124341	83.5885
57.7318	0.116507	83.4362
57.9825	0.108552	83.2482
58.2331	0.100512	83.0236
58.4837	0.0924204	82.7619
58.7343	0.0843141	82.4622
58.985	0.0762278	82.124
59.2356	0.0681966	81.7465
59.4862	0.0602559	81.329
59.7368	0.0524408	80.8708
59.9875	0.0447865	80.3712
60.2381	0.0373283	79.8295
60.4887	0.0301014	79.2451
60.7394	0.0231411	78.6172
60.99	0.0164824	77.9451
61.2406	0.0101607	77.2282
61.4912	0.00421121	76.4656
61.7418	-0.00133091	75.6569
61.9925	-0.00643042	74.8011
62.2431	-0.0110521	73.8977
62.4937	-0.0151607	72.9459
62.7444	-0.0187211	71.9451
62.995	-0.0216979	70.8945
63.2456	-0.024056	69.7935
63.4962	-0.0257602	68.6413
63.7469	-0.0267753	67.4373
63.9975	-0.027066	66.1807
64.2481	-0.026597	64.8709
64.4988	-0.0253333	63.5071
64.7494	-0.0232395	62.0887
65	-0.0202805	60.615

## Sheet: Vanillate
# Position(Angstrom)	Free Energy(kcal/mol)	Diffusivity(Angstrom^2/ns)
-35	0.00860755	77.2171
-34.7494	0.0487303	77.3676
-34.4988	0.0894258	77.4574
-34.2481	0.130682	77.4883
-33.9975	0.172487	77.4624
-33.7469	0.214829	77.3816
-33.4962	0.257696	77.248
-33.2456	0.301076	77.0635
-32.995	0.344957	76.8301
-32.7444	0.389327	76.5498
-32.4937	0.434175	76.2246
-32.2431	0.479487	75.8564
-31.9925	0.525253	75.4474
-31.7418	0.571461	74.9994
-31.4912	0.618097	74.5144
-31.2406	0.665152	73.9945
-30.99	0.712612	73.4416
-30.7394	0.760465	72.8577
-30.4887	0.8087	72.2447
-30.2381	0.857305	71.6048
-29.9875	0.906268	70.9398
-29.7368	0.955577	70.2518
-29.4862	1.00522	69.5427
-29.2356	1.05518	68.8145
-28.985	1.10546	68.0693
-28.7343	1.15603	67.3089
-28.4837	1.20689	66.5354
-28.2331	1.25802	65.7509
-27.9825	1.30942	64.9572
-27.7318	1.36106	64.1563
-27.4812	1.41295	63.3503
-27.2306	1.46506	62.5411
-26.9799	1.51738	61.7307
-26.7293	1.56991	60.9211
-26.4787	1.62263	60.1144
-26.2281	1.67553	59.3123
-25.9774	1.72859	58.5171
-25.7268	1.78181	57.7306
-25.4762	1.83517	56.9549
-25.2256	1.88867	56.1918
-24.9749	1.94228	55.4435
-24.7243	1.996	54.7119
-24.4737	2.04981	53.999
-24.2231	2.10371	53.3068
-23.9724	2.15767	52.6372
-23.7218	2.2117	51.9923
-23.4712	2.26578	51.374
-23.2205	2.31989	50.7844
-22.9699	2.37402	50.2253
-22.7193	2.42817	49.6989
-22.4687	2.48231	49.207
-22.2181	2.53645	48.7518
-21.9674	2.59064	48.3351
-21.7168	2.64503	47.9589
-21.4662	2.69976	47.6253
-21.2155	2.75497	47.3341
-20.9649	2.81081	47.0839
-20.7143	2.86743	46.8727
-20.4637	2.92495	46.6988
-20.213	2.98353	46.5605
-19.9624	3.04331	46.456
-19.7118	3.10444	46.3835
-19.4611	3.16705	46.3412
-19.2105	3.23129	46.3273
-18.9599	3.29731	46.3401
-18.7093	3.36524	46.3779
-18.4586	3.43523	46.4387
-18.208	3.50743	46.5209
-17.9574	3.58197	46.6228
-17.7068	3.65901	46.7424
-17.4561	3.73868	46.8781
-17.2055	3.82112	47.028
-16.9549	3.90649	47.1904
-16.7043	3.99492	47.3636
-16.4536	4.08656	47.5457
-16.203	4.18154	47.735
-15.9524	4.28003	47.9297
-15.7018	4.38215	48.128
-15.4511	4.48805	48.3282
-15.2005	4.59787	48.5285
-14.9499	4.71176	48.727
-14.6992	4.82987	48.9222
-14.4486	4.95232	49.112
-14.198	5.07928	49.2949
-13.9474	5.21087	49.469
-13.6967	5.34725	49.6326
-13.4461	5.48856	49.7838
-13.1955	5.63494	49.9209
-12.9449	5.78653	50.0421
-12.6942	5.94348	50.1457
-12.4436	6.10593	50.2299
-12.193	6.27403	50.2929
-11.9424	6.44791	50.3329
-11.6917	6.62773	50.3482
-11.4411	6.81362	50.337
-11.1905	7.00572	50.2975
-10.9398	7.20419	50.228
-10.6892	7.40917	50.1266
-10.4386	7.62079	49.9916
-10.188	7.8392	49.8212
-9.93734	8.06455	49.6137
-9.68672	8.29697	49.3673
-9.43609	8.53659	49.0802
-9.18546	8.78349	48.7508
-8.93484	9.03777	48.3822
-8.68421	9.29952	47.9827
-8.43358	9.56882	47.561
-8.18296	9.84577	47.1257
-7.93233	10.1305	46.6852
-7.6817	10.423	46.2482
-7.43108	10.7234	45.8233
-7.18045	11.0319	45.4191
-6.92983	11.3484	45.0441
-6.6792	11.6732	44.707
-6.42857	12.0062	44.4162
-6.17795	12.3476	44.1805
-5.92732	12.6975	44.0084
-5.67669	13.0559	43.8945
-5.42607	13.4229	43.7905
-5.17544	13.7987	43.6399
-4.92481	14.1834	43.3862
-4.67418	14.5769	42.9731
-4.42356	14.9795	42.3439
-4.17293	15.3911	41.4423
-3.92231	15.8119	40.2118
-3.67168	16.2421	38.5959
-3.42105	16.6809	36.5381
-3.17043	17.1127	33.982
-2.9198	17.5065	31.0113
-2.66917	17.8309	28.3731
-2.41855	18.0542	27.0105
-2.16792	18.1448	27.8666
-1.91729	18.0712	31.8193
-1.66667	17.8041	38.1433
-1.41604	17.367	44.458
-1.16541	16.8362	49.1663
-0.914787	16.2882	52.3104
-0.66416	15.7563	54.1167
-0.413534	15.2301	54.8115
-0.162907	14.6976	54.6212
0.0877193	14.1544	53.772
0.338346	13.603	52.4869
0.588972	13.0465	50.9297
0.839599	12.4879	49.2151
1.09023	11.9302	47.4563
1.34085	11.3765	45.7664
1.59148	10.8297	44.2588
1.84211	10.2928	43.0466
2.09273	9.76899	42.2187
2.34336	9.26112	41.7247
2.59398	8.77224	41.4652
2.84461	8.30529	41.3406
3.09524	7.86122	41.2525
3.34586	7.43898	41.146
3.59649	7.03747	41.0186
3.84712	6.65555	40.871
4.09774	6.29211	40.7039
4.34837	5.94603	40.5181
4.599	5.61618	40.3142
4.84962	5.30145	40.093
5.10025	5.00072	39.8552
5.35088	4.71286	39.6015
5.6015	4.43676	39.3328
5.85213	4.17129	39.0496
6.10276	3.91533	38.7527
6.35338	3.66777	38.4428
6.60401	3.42747	38.1207
6.85464	3.19333	37.7871
7.10526	2.96422	37.4427
7.35589	2.73902	37.0882
7.60652	2.51661	36.7244
7.85714	2.29588	36.352
8.10777	2.07568	35.9716
8.3584	1.85492	35.5841
8.60902	1.63247	35.1901
8.85965	1.4072	34.7904
9.11028	1.17809	34.3857
9.3609	0.946213	33.9767
9.61153	0.714759	33.5641
9.86215	0.487003	33.1488
10.1128	0.266221	32.7313
10.3634	0.0556886	32.3124
10.614	-0.141317	31.8928
10.8647	-0.321519	31.4734
11.1153	-0.481641	31.0547
11.3659	-0.618408	30.6375
11.6165	-0.728541	30.2225
11.8672	-0.808766	29.8105
12.1178	-0.855955	29.4022
12.3684	-0.870449	28.9983
12.619	-0.856051	28.5995
12.8697	-0.816717	28.2066
13.1203	-0.756401	27.8202
13.3709	-0.679059	27.4411
13.6215	-0.588646	27.0701
13.8722	-0.489116	26.7078
14.1228	-0.384424	26.355
14.3734	-0.278527	26.0123
14.6241	-0.175377	25.6806
14.8747	-0.0789311	25.3605
15.1253	0.00695424	25.0528
15.3759	0.0806708	24.7582
15.6266	0.14286	24.477
15.8772	0.194259	24.2092
16.1278	0.235609	23.9545
16.3785	0.267647	23.7128
16.6291	0.291112	23.4841
16.8797	0.306744	23.2681
17.1303	0.31528	23.0647
17.3809	0.31746	22.8737
17.6316	0.314023	22.695
17.8822	0.305706	22.5285
18.1328	0.29325	22.374
18.3835	0.277317	22.2313
18.6341	0.25682	22.1003
18.8847	0.228924	21.9809
19.1353	0.190719	21.873
19.386	0.139294	21.7763
19.6366	0.0717376	21.6907
19.8872	-0.0148615	21.616
20.1378	-0.123414	21.5522
20.3885	-0.256831	21.4991
20.6391	-0.418024	21.4565
20.8897	-0.609903	21.4243
21.1404	-0.835379	21.4023
21.391	-1.09702	21.3905
21.6416	-1.3895	21.3885
21.8922	-1.69961	21.3964
22.1429	-2.01376	21.4139
22.3935	-2.31842	21.4409
22.6441	-2.60001	21.4772
22.8947	-2.84497	21.5228
23.1454	-3.04027	21.5774
23.396	-3.185	21.6409
23.6466	-3.2904	21.7132
23.8972	-3.36823	21.7941
24.1479	-3.43026	21.8834
24.3985	-3.48824	21.9811
24.6491	-3.55368	22.087
24.8998	-3.63225	22.2008
25.1504	-3.72375	22.3226
25.401	-3.82776	22.4521
25.6516	-3.94384	22.5892
25.9023	-4.07155	22.7337
26.1529	-4.21044	22.8855
26.4035	-4.36009	23.0444
26.6541	-4.52005	23.2104
26.9048	-4.68989	23.3831
27.1554	-4.86917	23.5626
27.406	-5.05745	23.7487
27.6566	-5.25424	23.9411
27.9073	-5.45784	24.1399
28.1579	-5.66532	24.3452
28.4085	-5.87372	24.557
28.6592	-6.08007	24.7756
28.9098	-6.28138	25.001
29.1604	-6.47469	25.2333
29.411	-6.65703	25.4727
29.6617	-6.82542	25.7192
29.9123	-6.9769	25.9731
30.1629	-7.10848	26.2343
30.4135	-7.2172	26.5031
30.6642	-7.30009	26.7795
30.9148	-7.3543	27.0637
31.1654	-7.37991	27.3558
31.416	-7.37993	27.6558
31.6667	-7.3575	27.964
31.9173	-7.31576	28.2804
32.1679	-7.25783	28.6052
32.4186	-7.18686	28.9384
32.6692	-7.10597	29.2802
32.9198	-7.01832	29.6307
33.1704	-6.92703	29.9901
33.4211	-6.83523	30.3584
33.6717	-6.74608	30.7357
33.9223	-6.66262	31.1223
34.1729	-6.58619	31.5181
34.4236	-6.51643	31.9233
34.6742	-6.45289	32.3381
34.9248	-6.3951	32.7625
35.1754	-6.34263	33.1966
35.4261	-6.29502	33.6407
35.6767	-6.25181	34.0947
35.9273	-6.21257	34.5589
36.1779	-6.17684	35.0333
36.4286	-6.14417	35.5181
36.6792	-6.1141	36.0133
36.9298	-6.08619	36.5191
37.1805	-6.05999	37.0356
37.4311	-6.03505	37.563
37.6817	-6.01091	38.1013
37.9323	-5.98713	38.6506
38.183	-5.96325	39.2112
38.4336	-5.93883	39.783
38.6842	-5.91341	40.3662
38.9348	-5.88655	40.961
39.1855	-5.85779	41.5674
39.4361	-5.82668	42.1856
39.6867	-5.79278	42.8157
39.9373	-5.75563	43.4578
40.188	-5.71479	44.1116
40.4386	-5.67015	44.7767
40.6892	-5.62193	45.4523
40.9398	-5.57035	46.1377
41.1905	-5.51564	46.8322
41.4411	-5.45802	47.5352
41.6917	-5.39773	48.2459
41.9424	-5.33498	48.9637
42.193	-5.27	49.6878
42.4436	-5.20302	50.4177
42.6942	-5.13427	51.1525
42.9449	-5.06397	51.8917
43.1955	-4.99235	52.6345
43.4461	-4.91963	53.3802
43.6967	-4.84605	54.1282
43.9474	-4.77182	54.8777
44.198	-4.69717	55.6282
44.4486	-4.62233	56.3788
44.6992	-4.54753	57.129
44.9499	-4.473	57.8779
45.2005	-4.39895	58.625
45.4511	-4.32561	59.3696
45.7017	-4.25322	60.1109
45.9524	-4.18199	60.8483
46.203	-4.11216	61.581
46.4536	-4.04394	62.3085
46.7043	-3.9774	63.03
46.9549	-3.91246	63.7448
47.2055	-3.84904	64.4523
47.4561	-3.78703	65.1517
47.7068	-3.72637	65.8423
47.9574	-3.66695	66.5236
48.208	-3.60868	67.1947
48.4586	-3.55149	67.8551
48.7093	-3.49527	68.5039
48.9599	-3.43995	69.1406
49.2105	-3.38543	69.7645
49.4612	-3.33162	70.3748
49.7118	-3.27844	70.9708
49.9624	-3.2258	71.552
50.213	-3.1736	72.1175
50.4637	-3.12177	72.6668
50.7143	-3.07021	73.1991
50.9649	-3.01883	73.7137
51.2155	-2.96754	74.2099
51.4662	-2.91626	74.6872
51.7168	-2.8649	75.1447
51.9674	-2.81337	75.5817
52.218	-2.76158	75.9977
52.4687	-2.70944	76.3919
52.7193	-2.65686	76.7637
52.9699	-2.60382	77.1123
53.2206	-2.55035	77.437
53.4712	-2.49647	77.7372
53.7218	-2.44223	78.0122
53.9724	-2.38764	78.2612
54.2231	-2.33274	78.4837
54.4737	-2.27756	78.6789
54.7243	-2.22214	78.8461
54.9749	-2.1665	78.9847
55.2256	-2.11067	79.0939
55.4762	-2.05469	79.1731
55.7268	-1.99859	79.2216
55.9774	-1.9424	79.2387
56.2281	-1.88614	79.2237
56.4787	-1.82986	79.1759
56.7293	-1.77358	79.0946
56.98	-1.71734	78.9792
57.2306	-1.66115	78.829
57.4812	-1.60507	78.6433
57.7318	-1.54911	78.4213
57.9825	-1.49331	78.1624
58.2331	-1.43769	77.866
58.4837	-1.3823	77.5313
58.7343	-1.32716	77.1576
58.985	-1.27231	76.7443
59.2356	-1.21777	76.2906
59.4862	-1.16357	75.7959
59.7368	-1.10975	75.2596
59.9875	-1.05634	74.6808
60.2381	-1.00336	74.0589
60.4887	-0.950861	73.3933
60.7394	-0.898859	72.6833
60.99	-0.847389	71.928
61.2406	-0.796483	71.127
61.4912	-0.746172	70.2795
61.7418	-0.696487	69.3847
61.9925	-0.647459	68.4421
62.2431	-0.59912	67.4509
62.4937	-0.5515	66.4104
62.7444	-0.504631	65.32
62.995	-0.458545	64.1789
63.2456	-0.413271	62.9865
63.4962	-0.368842	61.7421
63.7469	-0.325288	60.4451
63.9975	-0.282642	59.0946
64.2481	-0.240933	57.69
64.4988	-0.200193	56.2307
64.7494	-0.160454	54.716
65	-0.121746	53.1451

## Sheet: Vanillic acid
# Position(Angstrom)	Free Energy(kcal/mol)	Diffusivity(Angstrom^2/ns)
-35	0.0763344	84.0769
-34.7494	0.0357809	84.4383
-34.4988	-0.00134009	84.726
-34.2481	-0.0351754	84.9423
-33.9975	-0.0658721	85.0893
-33.7469	-0.0935773	85.1691
-33.4962	-0.118438	85.1841
-33.2456	-0.140601	85.1363
-32.995	-0.160213	85.0279
-32.7444	-0.177422	84.8611
-32.4937	-0.192375	84.6381
-32.2431	-0.205218	84.3611
-31.9925	-0.216099	84.0322
-31.7418	-0.225164	83.6537
-31.4912	-0.232561	83.2276
-31.2406	-0.238436	82.7562
-30.99	-0.242938	82.2417
-30.7394	-0.246211	81.6863
-30.4887	-0.248405	81.092
-30.2381	-0.249665	80.4612
-29.9875	-0.250139	79.7959
-29.7368	-0.249974	79.0983
-29.4862	-0.249317	78.3708
-29.2356	-0.248314	77.6153
-28.985	-0.247113	76.8341
-28.7343	-0.245861	76.0293
-28.4837	-0.244705	75.2033
-28.2331	-0.243792	74.358
-27.9825	-0.243269	73.4958
-27.7318	-0.243282	72.6187
-27.4812	-0.24398	71.729
-27.2306	-0.245509	70.8288
-26.9799	-0.248015	69.9204
-26.7293	-0.251647	69.0058
-26.4787	-0.256551	68.0873
-26.2281	-0.262873	67.1671
-25.9774	-0.270762	66.2473
-25.7268	-0.280364	65.3302
-25.4762	-0.291826	64.4178
-25.2256	-0.305296	63.5124
-24.9749	-0.320919	62.6161
-24.7243	-0.338844	61.7312
-24.4737	-0.359216	60.8597
-24.2231	-0.382185	60.004
-23.9724	-0.407895	59.1661
-23.7218	-0.436495	58.3483
-23.4712	-0.468131	57.5527
-23.2205	-0.50295	56.7815
-22.9699	-0.541099	56.0368
-22.7193	-0.582727	55.3209
-22.4687	-0.627978	54.636
-22.2181	-0.676991	53.9842
-21.9674	-0.729684	53.3676
-21.7168	-0.785752	52.7886
-21.4662	-0.844884	52.2491
-21.2155	-0.906768	51.7497
-20.9649	-0.97109	51.2895
-20.7143	-1.03754	50.8674
-20.4637	-1.1058	50.4823
-20.213	-1.17556	50.1331
-19.9624	-1.24651	49.8187
-19.7118	-1.31834	49.5382
-19.4611	-1.39073	49.2904
-19.2105	-1.46338	49.0744
-18.9599	-1.53596	48.8889
-18.7093	-1.60817	48.733
-18.4586	-1.67969	48.6055
-18.208	-1.75021	48.5055
-17.9574	-1.81942	48.4318
-17.7068	-1.88701	48.3835
-17.4561	-1.95266	48.3593
-17.2055	-2.01606	48.3583
-16.9549	-2.0769	48.3794
-16.7043	-2.13487	48.4216
-16.4536	-2.18965	48.4837
-16.203	-2.24093	48.5647
-15.9524	-2.28841	48.6635
-15.7018	-2.33192	48.7791
-15.4511	-2.37147	48.9104
-15.2005	-2.40704	49.0564
-14.9499	-2.43865	49.216
-14.6992	-2.46629	49.388
-14.4486	-2.48995	49.5715
-14.198	-2.50964	49.7654
-13.9474	-2.52536	49.9686
-13.6967	-2.53711	50.18
-13.4461	-2.54488	50.3987
-13.1955	-2.54868	50.6234
-12.9449	-2.54851	50.8533
-12.6942	-2.54435	51.0871
-12.4436	-2.53622	51.3238
-12.193	-2.52411	51.5624
-11.9424	-2.50802	51.8018
-11.6917	-2.48796	52.041
-11.4411	-2.46392	52.2788
-11.1905	-2.43589	52.5142
-10.9398	-2.40388	52.7461
-10.6892	-2.36789	52.9735
-10.4386	-2.32793	53.1954
-10.188	-2.28397	53.4106
-9.93734	-2.23603	53.618
-9.68672	-2.18411	53.8167
-9.43609	-2.12824	54.0055
-9.18546	-2.06847	54.1834
-8.93484	-2.00488	54.3499
-8.68421	-1.93751	54.5048
-8.43358	-1.86644	54.6482
-8.18296	-1.79172	54.7801
-7.93233	-1.71342	54.9004
-7.6817	-1.63159	55.0092
-7.43108	-1.5463	55.1064
-7.18045	-1.45761	55.192
-6.92983	-1.36558	55.266
-6.6792	-1.27028	55.3283
-6.42857	-1.17176	55.379
-6.17795	-1.07008	55.4181
-5.92732	-0.965315	55.4455
-5.67669	-0.857517	55.4612
-5.42607	-0.74675	55.4652
-5.17544	-0.633076	55.4574
-4.92481	-0.516555	55.438
-4.67418	-0.397249	55.4068
-4.42356	-0.275221	55.3638
-4.17293	-0.15053	55.3091
-3.92231	-0.0232398	55.2426
-3.67168	0.106589	55.1643
-3.42105	0.238747	55.0742
-3.17043	0.369623	54.9722
-2.9198	0.492206	54.8584
-2.66917	0.599336	54.7327
-2.41855	0.683852	54.5951
-2.16792	0.738595	54.4457
-1.91729	0.756405	54.2844
-1.66667	0.730435	54.1111
-1.41604	0.661013	53.9259
-1.16541	0.555646	53.7287
-0.914787	0.422152	53.5196
-0.66416	0.268348	53.2985
-0.413534	0.102055	53.0654
-0.162907	-0.0689859	52.8203
0.0877193	-0.238731	52.5631
0.338346	-0.402844	52.2939
0.588972	-0.557059	52.0127
0.839599	-0.697112	51.7194
1.09023	-0.81874	51.414
1.34085	-0.917879	51.0965
1.59148	-0.99511	50.7669
1.84211	-1.05566	50.4252
2.09273	-1.10495	50.0713
2.34336	-1.14841	49.7053
2.59398	-1.19146	49.3271
2.84461	-1.2394	48.9367
3.09524	-1.29454	48.5341
3.34586	-1.35617	48.1187
3.59649	-1.42349	47.6889
3.84712	-1.49567	47.2434
4.09774	-1.57188	46.7808
4.34837	-1.65132	46.2996
4.599	-1.73315	45.7983
4.84962	-1.81655	45.2755
5.10025	-1.90072	44.7297
5.35088	-1.98481	44.1596
5.6015	-2.06802	43.5636
5.85213	-2.14952	42.9403
6.10276	-2.2285	42.2882
6.35338	-2.30412	41.606
6.60401	-2.37557	40.8956
6.85464	-2.44204	40.1709
7.10526	-2.50269	39.4481
7.35589	-2.5567	38.7436
7.60652	-2.60326	38.0739
7.85714	-2.64155	37.4553
8.10777	-2.67075	36.9038
8.3584	-2.69002	36.4216
8.60902	-2.69856	35.9913
8.85965	-2.69554	35.5936
9.11028	-2.68015	35.2095
9.3609	-2.65184	34.8224
9.61153	-2.61033	34.4291
9.86215	-2.55534	34.0311
10.1128	-2.48659	33.6295
10.3634	-2.4038	33.2259
10.614	-2.30671	32.8214
10.8647	-2.19502	32.4176
11.1153	-2.06848	32.0156
11.3659	-1.92679	31.6169
11.6165	-1.76969	31.2229
11.8672	-1.59689	30.8347
12.1178	-1.4082	30.4539
12.3684	-1.20504	30.0817
12.619	-0.99052	29.7195
12.8697	-0.76778	29.3671
13.1203	-0.539983	29.0232
13.3709	-0.310285	28.6865
13.6215	-0.0818435	28.3555
13.8722	0.142184	28.0289
14.1228	0.35864	27.7054
14.3734	0.564368	27.3836
14.6241	0.756211	27.0621
14.8747	0.93101	26.7395
15.1253	1.08572	26.4145
15.3759	1.21985	26.0857
15.6266	1.33545	25.7552
15.8772	1.43468	25.4293
16.1278	1.51972	25.1147
16.3785	1.59274	24.8182
16.6291	1.65589	24.5465
16.8797	1.71135	24.3062
17.1303	1.76129	24.1041
17.3809	1.80786	23.9469
17.6316	1.85324	23.8412
17.8822	1.89959	23.7938
18.1328	1.94909	23.8114
18.3835	2.00382	23.9007
18.6341	2.06428	24.0684
18.8847	2.12938	24.3172
19.1353	2.19792	24.6344
19.386	2.26874	25.0037
19.6366	2.34065	25.4085
19.8872	2.41249	25.8326
20.1378	2.48307	26.2594
20.3885	2.55123	26.6726
20.6391	2.61577	27.0557
20.8897	2.67554	27.3923
21.1404	2.72934	27.6661
21.391	2.77602	27.8606
21.6416	2.81445	27.9634
21.8922	2.84359	27.9863
22.1429	2.86238	27.9504
22.3935	2.86979	27.8763
22.6441	2.86477	27.785
22.8947	2.84627	27.6974
23.1454	2.81331	27.6343
23.396	2.76654	27.6166
23.6466	2.70826	27.6652
23.8972	2.64082	27.801
24.1479	2.56657	28.0448
24.3985	2.48787	28.4175
24.6491	2.40703	28.9399
24.8998	2.32549	29.6319
25.1504	2.24377	30.4846
25.401	2.16238	31.4603
25.6516	2.0818	32.5201
25.9023	2.00253	33.6247
26.1529	1.92508	34.7352
26.4035	1.84993	35.8126
26.6541	1.77758	36.8177
26.9048	1.70853	37.7116
27.1554	1.64327	38.4552
27.406	1.5823	39.0094
27.6566	1.52608	39.3357
27.9073	1.47414	39.4218
28.1579	1.42513	39.2949
28.4085	1.37764	38.9853
28.6592	1.33027	38.5235
28.9098	1.28162	37.9397
29.1604	1.23028	37.2644
29.411	1.17484	36.528
29.6617	1.1139	35.7607
29.9123	1.04607	34.993
30.1629	0.969926	34.2553
30.4135	0.884076	33.578
30.6642	0.787113	32.9913
30.9148	0.677804	32.5257
31.1654	0.558843	32.2049
31.416	0.436852	32.0241
31.6667	0.318624	31.9704
31.9173	0.210952	32.0312
32.1679	0.120628	32.1937
32.4186	0.0542009	32.4452
32.6692	0.0126189	32.7729
32.9198	-0.00877257	33.1642
33.1704	-0.0148714	33.6061
33.4211	-0.0105755	34.0862
33.6717	-0.000782746	34.5915
33.9223	0.00971319	35.1106
34.1729	0.0185126	35.64
34.4236	0.02561	36.1796
34.6742	0.0311039	36.7295
34.9248	0.0350929	37.2895
35.1754	0.0376755	37.8596
35.4261	0.0389503	38.4397
35.6767	0.0390159	39.0299
35.9273	0.0379708	39.6299
36.1779	0.0359136	40.2399
36.4286	0.0329428	40.8597
36.6792	0.0291571	41.4892
36.9298	0.0246549	42.1284
37.1805	0.0195349	42.7773
37.4311	0.0138955	43.4359
37.6817	0.00783544	44.1039
37.9323	0.00145317	44.7815
38.183	-0.00515272	45.4685
38.4336	-0.0118837	46.1649
38.6842	-0.0186411	46.8707
38.9348	-0.0253265	47.5857
39.1855	-0.0318413	48.31
39.4361	-0.0380869	49.0434
39.6867	-0.0439647	49.786
39.9373	-0.0493762	50.5376
40.188	-0.0542253	51.2981
40.4386	-0.0584707	52.0666
40.6892	-0.0621264	52.8427
40.9398	-0.0652086	53.6255
41.1905	-0.0677336	54.4145
41.4411	-0.0697177	55.2089
41.6917	-0.0711772	56.0081
41.9424	-0.0721283	56.8114
42.193	-0.0725873	57.6181
42.4436	-0.0725705	58.4276
42.6942	-0.0720942	59.2392
42.9449	-0.0711746	60.0522
43.1955	-0.069828	60.8659
43.4461	-0.0680707	61.6797
43.6967	-0.0659189	62.4929
43.9474	-0.063389	63.3048
44.198	-0.0604972	64.1147
44.4486	-0.0572597	64.922
44.6992	-0.0536929	65.7259
44.9499	-0.0498131	66.5259
45.2005	-0.0456364	67.3213
45.4511	-0.0411792	68.1113
45.7017	-0.0364578	68.8953
45.9524	-0.0314884	69.6726
46.203	-0.0262873	70.4426
46.4536	-0.0208708	71.2045
46.7043	-0.0152551	71.9577
46.9549	-0.00945659	72.7016
47.2055	-0.00349145	73.4354
47.4561	0.00262402	74.1585
47.7068	0.00887354	74.8702
47.9574	0.0152408	75.5698
48.208	0.0217096	76.2567
48.4586	0.0282636	76.9301
48.7093	0.0348866	77.5895
48.9599	0.0415623	78.2341
49.2105	0.0482743	78.8632
49.4612	0.0550065	79.4763
49.7118	0.0617425	80.0725
49.9624	0.0684661	80.6513
50.213	0.075161	81.2119
50.4637	0.081811	81.7538
50.7143	0.0883997	82.2761
50.9649	0.0949109	82.7783
51.2155	0.101328	83.2596
51.4662	0.107636	83.7195
51.7168	0.113817	84.1571
51.9674	0.119855	84.5719
52.218	0.125734	84.9632
52.4687	0.131439	85.3303
52.7193	0.136952	85.6728
52.9699	0.142257	85.9903
53.2206	0.147338	86.2821
53.4712	0.152179	86.548
53.7218	0.156763	86.7873
53.9724	0.161075	86.9997
54.2231	0.165097	87.1846
54.4737	0.168814	87.3416
54.7243	0.172209	87.4702
54.9749	0.175267	87.57
55.2256	0.17797	87.6404
55.4762	0.180303	87.6811
55.7268	0.182249	87.6915
55.9774	0.183792	87.6712
56.2281	0.184916	87.6196
56.4787	0.185605	87.5364
56.7293	0.185841	87.421
56.98	0.18561	87.2731
57.2306	0.184893	87.092
57.4812	0.183677	86.8774
57.7318	0.181943	86.6288
57.9825	0.179676	86.3456
58.2331	0.17686	86.0275
58.4837	0.173478	85.674
58.7343	0.169514	85.2846
58.985	0.164951	84.8588
59.2356	0.159774	84.3961
59.4862	0.153966	83.8961
59.7368	0.147511	83.3584
59.9875	0.140393	82.7823
60.2381	0.132595	82.1676
60.4887	0.124101	81.5136
60.7394	0.114895	80.82
60.99	0.10496	80.0863
61.2406	0.0942803	79.3119
61.4912	0.0828397	78.4965
61.7418	0.0706218	77.6395
61.9925	0.0576103	76.7405
62.2431	0.0437889	75.799
62.4937	0.0291413	74.8146
62.7444	0.0136514	73.7867
62.995	-0.00269729	72.7149
63.2456	-0.0199209	71.5988
63.4962	-0.0380358	70.4378
63.7469	-0.0570583	69.2315
63.9975	-0.0770045	67.9794
64.2481	-0.0978908	66.6811
64.4988	-0.119733	65.336
64.7494	-0.142549	63.9438
65	-0.166353	62.5039

## Sheet: Coniferaldehyde
# Position(Angstrom)	Free Energy(kcal/mol)	Diffusivity(Angstrom^2/ns)
-35	-0.00822233	76.8163
-34.7494	-0.0304655	78.5782
-34.4988	-0.0508283	80.1049
-34.2481	-0.0693874	81.4063
-33.9975	-0.0862197	82.4923
-33.7469	-0.101402	83.373
-33.4962	-0.115012	84.0583
-33.2456	-0.127125	84.5582
-32.995	-0.137819	84.8827
-32.7444	-0.14717	85.0418
-32.4937	-0.155255	85.0454
-32.2431	-0.162152	84.9035
-31.9925	-0.167937	84.6262
-31.7418	-0.172687	84.2233
-31.4912	-0.176478	83.7049
-31.2406	-0.179388	83.081
-30.99	-0.181494	82.3614
-30.7394	-0.182871	81.5563
-30.4887	-0.183598	80.6755
-30.2381	-0.183751	79.7291
-29.9875	-0.183407	78.727
-29.7368	-0.182642	77.6793
-29.4862	-0.181534	76.5958
-29.2356	-0.18016	75.4867
-28.985	-0.178595	74.3618
-28.7343	-0.176918	73.2311
-28.4837	-0.175204	72.1046
-28.2331	-0.173531	70.9923
-27.9825	-0.171976	69.9042
-27.7318	-0.170616	68.8503
-27.4812	-0.169526	67.8385
-27.2306	-0.168785	66.8696
-26.9799	-0.168469	65.9424
-26.7293	-0.168655	65.056
-26.4787	-0.169419	64.2092
-26.2281	-0.170839	63.4011
-25.9774	-0.172991	62.6306
-25.7268	-0.175953	61.8966
-25.4762	-0.179801	61.1981
-25.2256	-0.184612	60.534
-24.9749	-0.190463	59.9033
-24.7243	-0.19743	59.3049
-24.4737	-0.205591	58.7378
-24.2231	-0.215022	58.2009
-23.9724	-0.2258	57.6932
-23.7218	-0.238003	57.2137
-23.4712	-0.251706	56.7612
-23.2205	-0.266987	56.3348
-22.9699	-0.283923	55.9333
-22.7193	-0.30259	55.5557
-22.4687	-0.323065	55.2011
-22.2181	-0.345421	54.8682
-21.9674	-0.36961	54.5562
-21.7168	-0.395469	54.2638
-21.4662	-0.422828	53.9902
-21.2155	-0.451518	53.7346
-20.9649	-0.48137	53.4967
-20.7143	-0.512214	53.2762
-20.4637	-0.543881	53.0728
-20.213	-0.576202	52.8864
-19.9624	-0.609007	52.7164
-19.7118	-0.642127	52.5627
-19.4611	-0.675393	52.425
-19.2105	-0.708635	52.303
-18.9599	-0.741684	52.1964
-18.7093	-0.774371	52.1049
-18.4586	-0.806526	52.0282
-18.208	-0.837981	51.9661
-17.9574	-0.868565	51.9181
-17.7068	-0.898109	51.8841
-17.4561	-0.926445	51.8638
-17.2055	-0.953402	51.8568
-16.9549	-0.978812	51.8629
-16.7043	-1.0025	51.8818
-16.4536	-1.02431	51.9132
-16.203	-1.04406	51.9568
-15.9524	-1.06159	52.0123
-15.7018	-1.07672	52.0794
-15.4511	-1.08929	52.1579
-15.2005	-1.09913	52.2474
-14.9499	-1.10606	52.3477
-14.6992	-1.10992	52.4584
-14.4486	-1.11054	52.5793
-14.198	-1.10776	52.7101
-13.9474	-1.10139	52.8504
-13.6967	-1.09127	53.0001
-13.4461	-1.07724	53.1588
-13.1955	-1.05911	53.3262
-12.9449	-1.03673	53.502
-12.6942	-1.00993	53.686
-12.4436	-0.97853	53.8778
-12.193	-0.942365	54.0772
-11.9424	-0.901266	54.2839
-11.6917	-0.855063	54.4975
-11.4411	-0.803588	54.7178
-11.1905	-0.746671	54.9446
-10.9398	-0.684143	55.1774
-10.6892	-0.615834	55.4161
-10.4386	-0.541575	55.6603
-10.188	-0.461197	55.9097
-9.93734	-0.37453	56.1641
-9.68672	-0.281411	56.4231
-9.43609	-0.181812	56.6866
-9.18546	-0.0758422	56.954
-8.93484	0.0363855	57.2244
-8.68421	0.154757	57.4956
-8.43358	0.279157	57.7655
-8.18296	0.409474	58.0319
-7.93233	0.545591	58.2929
-7.6817	0.687396	58.5461
-7.43108	0.834775	58.7896
-7.18045	0.987613	59.0213
-6.92983	1.1458	59.2389
-6.6792	1.30921	59.4404
-6.42857	1.4777	59.6236
-6.17795	1.65019	59.7865
-5.92732	1.82464	59.9269
-5.67669	1.999	60.0427
-5.42607	2.17122	60.1317
-5.17544	2.33923	60.192
-4.92481	2.50098	60.2212
-4.67418	2.6544	60.2175
-4.42356	2.79743	60.1785
-4.17293	2.92802	60.1022
-3.92231	3.04411	59.9864
-3.67168	3.14364	59.8291
-3.42105	3.2246	59.6282
-3.17043	3.28634	59.3814
-2.9198	3.32954	59.0879
-2.66917	3.35495	58.7518
-2.41855	3.36331	58.3789
-2.16792	3.35537	57.9751
-1.91729	3.33186	57.546
-1.66667	3.29353	57.0976
-1.41604	3.24112	56.6356
-1.16541	3.17538	56.1658
-0.914787	3.09705	55.694
-0.66416	3.00688	55.2259
-0.413534	2.9056	54.7674
-0.162907	2.79397	54.3243
0.0877193	2.6729	53.9023
0.338346	2.54347	53.507
0.588972	2.40676	53.139
0.839599	2.26385	52.7948
1.09023	2.11584	52.471
1.34085	1.96381	52.164
1.59148	1.80883	51.8703
1.84211	1.652	51.5863
2.09273	1.4944	51.3085
2.34336	1.33711	51.0333
2.59398	1.18122	50.7573
2.84461	1.0278	50.4768
3.09524	0.877535	50.1885
3.34586	0.730761	49.8893
3.59649	0.587786	49.5774
3.84712	0.44892	49.2508
4.09774	0.314472	48.9075
4.34837	0.184753	48.5457
4.599	0.060073	48.1633
4.84962	-0.0592586	47.7585
5.10025	-0.172932	47.3293
5.35088	-0.280636	46.8737
5.6015	-0.382062	46.3898
5.85213	-0.4769	45.8757
6.10276	-0.564839	45.3294
6.35338	-0.64557	44.749
6.60401	-0.718783	44.1343
6.85464	-0.784168	43.4907
7.10526	-0.841414	42.8253
7.35589	-0.890212	42.1449
7.60652	-0.930252	41.4563
7.85714	-0.961224	40.7664
8.10777	-0.982818	40.0821
8.3584	-0.994725	39.4084
8.60902	-0.996633	38.7479
8.85965	-0.988233	38.1033
9.11028	-0.96923	37.4768
9.3609	-0.939648	36.8706
9.61153	-0.899837	36.2843
9.86215	-0.850156	35.7171
10.1128	-0.790969	35.1678
10.3634	-0.722636	34.6355
10.614	-0.64552	34.1191
10.8647	-0.559982	33.6178
11.1153	-0.466383	33.1303
11.3659	-0.365086	32.6559
11.6165	-0.256452	32.1933
11.8672	-0.140842	31.7417
12.1178	-0.0186187	31.3
12.3684	0.109857	30.8673
12.619	0.244222	30.4425
12.8697	0.384117	30.0264
13.1203	0.529178	29.6211
13.3709	0.679045	29.2288
13.6215	0.833355	28.8517
13.8722	0.991747	28.492
14.1228	1.15386	28.1519
14.3734	1.31933	27.8336
14.6241	1.4878	27.5392
14.8747	1.6589	27.2711
15.1253	1.83229	27.0313
15.3759	2.00783	26.822
15.6266	2.18562	26.6438
15.8772	2.36575	26.4947
16.1278	2.54833	26.3729
16.3785	2.73346	26.2765
16.6291	2.92124	26.2033
16.8797	3.11177	26.1516
17.1303	3.30516	26.1192
17.3809	3.5015	26.1044
17.6316	3.7009	26.105
17.8822	3.90345	26.1192
18.1328	4.10927	26.145
18.3835	4.31839	26.1805
18.6341	4.52969	26.2236
18.8847	4.74084	26.2724
19.1353	4.94947	26.3247
19.386	5.15321	26.3781
19.6366	5.34968	26.4304
19.8872	5.53651	26.4793
20.1378	5.71134	26.5224
20.3885	5.87178	26.5577
20.6391	6.01546	26.5826
20.8897	6.14002	26.595
21.1404	6.24307	26.5926
21.391	6.32231	26.573
21.6416	6.37682	26.5345
21.8922	6.40706	26.4777
22.1429	6.41356	26.4044
22.3935	6.39686	26.3161
22.6441	6.35747	26.2146
22.8947	6.29592	26.1015
23.1454	6.21276	25.9785
23.396	6.1085	25.8473
23.6466	5.98367	25.7096
23.8972	5.8388	25.567
24.1479	5.67443	25.4212
24.3985	5.49107	25.2739
24.6491	5.28934	25.1267
24.8998	5.07149	24.9814
25.1504	4.84147	24.8407
25.401	4.60329	24.7087
25.6516	4.36095	24.5893
25.9023	4.11848	24.4864
26.1529	3.87987	24.4041
26.4035	3.64914	24.3463
26.6541	3.43029	24.317
26.9048	3.22734	24.3203
27.1554	3.0443	24.36
27.406	2.88518	24.4402
27.6566	2.75375	24.5647
27.9073	2.64828	24.7352
28.1579	2.56156	24.9496
28.4085	2.48612	25.2054
28.6592	2.41452	25.5004
28.9098	2.33929	25.8321
29.1604	2.25298	26.1982
29.411	2.14837	26.5963
29.6617	2.02384	27.0241
29.9123	1.8834	27.4791
30.1629	1.73127	27.9591
30.4135	1.57168	28.4616
30.6642	1.40888	28.9843
30.9148	1.24704	29.5249
31.1654	1.08924	30.0808
31.416	0.937447	30.6499
31.6667	0.793589	31.2296
31.9173	0.659583	31.8177
32.1679	0.537352	32.4118
32.4186	0.42874	33.0094
32.6692	0.333827	33.6084
32.9198	0.25093	34.2062
33.1704	0.178292	34.8005
33.4211	0.114153	35.3889
33.6717	0.0567522	35.9691
33.9223	0.00436576	36.5391
34.1729	-0.0439617	37.099
34.4236	-0.088414	37.6502
34.6742	-0.129141	38.1937
34.9248	-0.166294	38.7309
35.1754	-0.200023	39.263
35.4261	-0.230478	39.7911
35.6767	-0.257809	40.3164
35.9273	-0.282166	40.8402
36.1779	-0.303701	41.3638
36.4286	-0.322563	41.8882
36.6792	-0.338902	42.4147
36.9298	-0.35287	42.9445
37.1805	-0.364615	43.4789
37.4311	-0.374289	44.019
37.6817	-0.382042	44.5661
37.9323	-0.388024	45.1213
38.183	-0.392386	45.6859
38.4336	-0.395277	46.2611
38.6842	-0.396848	46.8481
38.9348	-0.39725	47.4481
39.1855	-0.396632	48.0623
39.4361	-0.395145	48.6919
39.6867	-0.39294	49.3382
39.9373	-0.390166	50.0024
40.188	-0.386971	50.6847
40.4386	-0.383436	51.3844
40.6892	-0.379574	52.1002
40.9398	-0.375396	52.8311
41.1905	-0.370913	53.5761
41.4411	-0.366137	54.3339
41.6917	-0.361077	55.1036
41.9424	-0.355745	55.8841
42.193	-0.350151	56.6742
42.4436	-0.344307	57.4728
42.6942	-0.338224	58.279
42.9449	-0.331911	59.0916
43.1955	-0.325381	59.9095
43.4461	-0.318644	60.7316
43.6967	-0.311711	61.5569
43.9474	-0.304592	62.3842
44.198	-0.297299	63.2125
44.4486	-0.289843	64.0406
44.6992	-0.282234	64.8676
44.9499	-0.274483	65.6923
45.2005	-0.266602	66.5135
45.4511	-0.2586	67.3303
45.7017	-0.25049	68.1416
45.9524	-0.242281	68.9462
46.203	-0.233985	69.7431
46.4536	-0.225612	70.5312
46.7043	-0.217174	71.3094
46.9549	-0.208681	72.0766
47.2055	-0.200145	72.8317
47.4561	-0.191575	73.5736
47.7068	-0.182983	74.3013
47.9574	-0.17438	75.0137
48.208	-0.165777	75.7096
48.4586	-0.157185	76.388
48.7093	-0.148614	77.0478
48.9599	-0.140075	77.688
49.2105	-0.131579	78.3073
49.4612	-0.123138	78.9048
49.7118	-0.114761	79.4794
49.9624	-0.10646	80.0299
50.213	-0.0982462	80.5553
50.4637	-0.0901298	81.0545
50.7143	-0.0821218	81.5264
50.9649	-0.0742332	81.9699
51.2155	-0.0664748	82.384
51.4662	-0.0588575	82.7675
51.7168	-0.0513922	83.1194
51.9674	-0.0440897	83.4385
52.218	-0.036961	83.7238
52.4687	-0.0300169	83.9751
52.7193	-0.0232682	84.1939
52.9699	-0.016726	84.3816
53.2206	-0.010401	84.54
53.4712	-0.00430412	84.6707
53.7218	0.00155375	84.7752
53.9724	0.00716174	84.8552
54.2231	0.012509	84.9122
54.4737	0.0175846	84.9479
54.7243	0.0223776	84.9639
54.9749	0.0268773	84.9617
55.2256	0.0310727	84.9431
55.4762	0.034953	84.9095
55.7268	0.0385072	84.8627
55.9774	0.0417246	84.8042
56.2281	0.0445941	84.7355
56.4787	0.047105	84.6584
56.7293	0.0492464	84.5745
56.98	0.0510073	84.4852
57.2306	0.0523769	84.3923
57.4812	0.0533444	84.2974
57.7318	0.0538988	84.202
57.9825	0.0540293	84.1078
58.2331	0.053725	84.0163
58.4837	0.052975	83.9286
58.7343	0.0517685	83.8408
58.985	0.0500945	83.7462
59.2356	0.0479422	83.6383
59.4862	0.0453006	83.5105
59.7368	0.0421591	83.3562
59.9875	0.0385066	83.1687
60.2381	0.0343322	82.9416
60.4887	0.0296251	82.6683
60.7394	0.0243745	82.342
60.99	0.0185694	81.9564
61.2406	0.0121989	81.5047
61.4912	0.00525225	80.9803
61.7418	-0.00228151	80.3768
61.9925	-0.0104132	79.6875
62.2431	-0.0191538	78.9058
62.4937	-0.0285141	78.0251
62.7444	-0.0385051	77.0388
62.995	-0.0491375	75.9405
63.2456	-0.0604222	74.7233
63.4962	-0.0723702	73.3809
63.7469	-0.0849924	71.9065
63.9975	-0.0982995	70.2937
64.2481	-0.112302	68.5358
64.4988	-0.127012	66.6261
64.7494	-0.14244	64.5583
65	-0.158596	62.3256

## Sheet: Ferulate
# Position(Angstrom)	Free Energy(kcal/mol)	Diffusivity(Angstrom^2/ns)
-35	0.0458877	65.8566
-34.7494	0.122236	67.3509
-34.4988	0.199782	68.6376
-34.2481	0.27848	69.7255
-33.9975	0.358285	70.6237
-33.7469	0.439151	71.3409
-33.4962	0.521033	71.8863
-33.2456	0.603884	72.2686
-32.995	0.687659	72.4968
-32.7444	0.772314	72.5798
-32.4937	0.857801	72.5266
-32.2431	0.944076	72.346
-31.9925	1.03109	72.047
-31.7418	1.11881	71.6386
-31.4912	1.20717	71.1295
-31.2406	1.29614	70.5289
-30.99	1.38567	69.8455
-30.7394	1.47571	69.0884
-30.4887	1.56622	68.2663
-30.2381	1.65715	67.3884
-29.9875	1.74846	66.4634
-29.7368	1.84011	65.5003
-29.4862	1.93203	64.508
-29.2356	2.0242	63.4955
-28.985	2.11657	62.4717
-28.7343	2.20908	61.4455
-28.4837	2.30169	60.4257
-28.2331	2.39437	59.4215
-27.9825	2.48705	58.4416
-27.7318	2.57971	57.495
-27.4812	2.67228	56.5889
-27.2306	2.76473	55.724
-26.9799	2.85701	54.8997
-26.7293	2.94908	54.1152
-26.4787	3.04088	53.3697
-26.2281	3.13238	52.6626
-25.9774	3.22352	51.9931
-25.7268	3.31427	51.3604
-25.4762	3.40457	50.7639
-25.2256	3.49439	50.2028
-24.9749	3.58367	49.6763
-24.7243	3.67237	49.1838
-24.4737	3.76044	48.7245
-24.2231	3.84784	48.2976
-23.9724	3.93452	47.9025
-23.7218	4.02045	47.5383
-23.4712	4.10556	47.2044
-23.2205	4.18982	46.9001
-22.9699	4.27318	46.6245
-22.7193	4.3556	46.377
-22.4687	4.43702	46.1569
-22.2181	4.51741	45.9633
-21.9674	4.59685	45.7956
-21.7168	4.6755	45.653
-21.4662	4.75355	45.5348
-21.2155	4.8312	45.4401
-20.9649	4.90862	45.368
-20.7143	4.986	45.3173
-20.4637	5.06352	45.2872
-20.213	5.14138	45.2765
-19.9624	5.21975	45.2843
-19.7118	5.29882	45.3096
-19.4611	5.37878	45.3514
-19.2105	5.45981	45.4087
-18.9599	5.5421	45.4804
-18.7093	5.62583	45.5655
-18.4586	5.71118	45.6631
-18.208	5.79835	45.7721
-17.9574	5.88752	45.8915
-17.7068	5.97888	46.0204
-17.4561	6.0726	46.1577
-17.2055	6.16887	46.3023
-16.9549	6.26788	46.4534
-16.7043	6.36982	46.6099
-16.4536	6.47487	46.7707
-16.203	6.58321	46.9349
-15.9524	6.69504	47.1015
-15.7018	6.81053	47.2695
-15.4511	6.92987	47.4378
-15.2005	7.05325	47.6054
-14.9499	7.18084	47.7714
-14.6992	7.31285	47.9347
-14.4486	7.44944	48.0943
-14.198	7.59082	48.2492
-13.9474	7.73716	48.3985
-13.6967	7.88864	48.541
-13.4461	8.04546	48.6758
-13.1955	8.2078	48.802
-12.9449	8.37584	48.9184
-12.6942	8.54977	49.024
-12.4436	8.72977	49.118
-12.193	8.91603	49.1992
-11.9424	9.10874	49.2666
-11.6917	9.30808	49.3192
-11.4411	9.51423	49.3561
-11.1905	9.72739	49.3763
-10.9398	9.94773	49.3786
-10.6892	10.1754	49.3622
-10.4386	10.4107	49.3259
-10.188	10.6537	49.2689
-9.93734	10.9047	49.19
-9.68672	11.1637	49.0883
-9.43609	11.4311	48.9628
-9.18546	11.7071	48.8125
-8.93484	11.9919	48.638
-8.68421	12.2858	48.4412
-8.43358	12.5891	48.2244
-8.18296	12.902	47.9897
-7.93233	13.2248	47.7394
-7.6817	13.5578	47.4755
-7.43108	13.9011	47.2003
-7.18045	14.2551	46.916
-6.92983	14.6199	46.6246
-6.6792	14.996	46.3284
-6.42857	15.3832	46.0295
-6.17795	15.7772	45.7302
-5.92732	16.1685	45.4325
-5.67669	16.5479	45.1387
-5.42607	16.9059	44.8509
-5.17544	17.2331	44.5713
-4.92481	17.5203	44.3021
-4.67418	17.76	44.0453
-4.42356	17.9472	43.8034
-4.17293	18.0767	43.5782
-3.92231	18.1433	43.3722
-3.67168	18.1419	43.1873
-3.42105	18.0676	43.0259
-3.17043	17.9215	42.89
-2.9198	17.7103	42.7812
-2.66917	17.4414	42.6979
-2.41855	17.1218	42.6377
-2.16792	16.7586	42.5982
-1.91729	16.359	42.5769
-1.66667	15.9301	42.5713
-1.41604	15.4792	42.579
-1.16541	15.0132	42.5976
-0.914787	14.5395	42.6246
-0.66416	14.065	42.6575
-0.413534	13.597	42.6939
-0.162907	13.1425	42.7314
0.0877193	12.7041	42.7675
0.338346	12.2804	42.7998
0.588972	11.8698	42.8258
0.839599	11.4705	42.843
1.09023	11.0811	42.849
1.34085	10.6997	42.8415
1.59148	10.3249	42.8178
1.84211	9.95481	42.7756
2.09273	9.58791	42.7125
2.34336	9.22254	42.6259
2.59398	8.85705	42.5134
2.84461	8.48984	42.3726
3.09524	8.12091	42.2011
3.34586	7.7518	41.9976
3.59649	7.38412	41.7623
3.84712	7.01947	41.4955
4.09774	6.65946	41.1975
4.34837	6.30572	40.8685
4.599	5.95984	40.5088
4.84962	5.62344	40.1187
5.10025	5.29812	39.6984
5.35088	4.98551	39.2484
5.6015	4.6872	38.7687
5.85213	4.4048	38.2597
6.10276	4.13993	37.7216
6.35338	3.8942	37.1549
6.60401	3.66922	36.5596
6.85464	3.46659	35.9361
7.10526	3.28793	35.2847
7.35589	3.13485	34.6056
7.60652	3.00895	33.8992
7.85714	2.91186	33.1656
8.10777	2.84517	32.4053
8.3584	2.81049	31.6183
8.60902	2.80944	30.8051
8.85965	2.84363	29.9658
9.11028	2.91435	29.1009
9.3609	3.01541	28.2126
9.61153	3.1332	27.3145
9.86215	3.25376	26.4239
10.1128	3.36314	25.5581
10.3634	3.44739	24.7345
10.614	3.4931	23.9702
10.8647	3.4994	23.2827
11.1153	3.47796	22.6891
11.3659	3.441	22.2068
11.6165	3.40071	21.8531
11.8672	3.36932	21.6453
12.1178	3.35872	21.6006
12.3684	3.3731	21.7364
12.619	3.40902	22.0678
12.8697	3.4627	22.5658
13.1203	3.53034	23.1609
13.3709	3.60818	23.7823
13.6215	3.69242	24.3587
13.8722	3.77928	24.8192
14.1228	3.86498	25.0928
14.3734	3.94573	25.1085
14.6241	4.01775	24.7951
14.8747	4.07725	24.0818
15.1253	4.1205	22.8975
15.3759	4.14486	21.1762
15.6266	4.14879	19.0647
15.8772	4.13081	16.9972
16.1278	4.08942	15.4281
16.3785	4.02313	14.812
16.6291	3.93046	15.5196
16.8797	3.81017	17.505
17.1303	3.66714	20.5478
17.3809	3.5123	23.958
17.6316	3.35629	26.7674
17.8822	3.19635	28.0041
18.1328	3.01633	26.7037
18.3835	2.79996	22.9105
18.6341	2.54186	18.6807
18.8847	2.24747	15.8565
19.1353	1.92274	14.5273
19.386	1.57359	14.3593
19.6366	1.20596	15.0185
19.8872	0.825784	16.1708
20.1378	0.438994	17.4822
20.3885	0.0515233	18.6212
20.6391	-0.330695	19.4115
20.8897	-0.701726	19.9236
21.1404	-1.05564	20.25
21.391	-1.38664	20.4832
21.6416	-1.69233	20.7042
21.8922	-1.97363	20.9252
22.1429	-2.23167	21.133
22.3935	-2.46753	21.3143
22.6441	-2.68231	21.4556
22.8947	-2.87711	21.5438
23.1454	-3.05303	21.5655
23.396	-3.21117	21.5073
23.6466	-3.35262	21.3559
23.8972	-3.47849	21.098
24.1479	-3.58987	20.7202
24.3985	-3.68786	20.2093
24.6491	-3.77388	19.5519
24.8998	-3.85692	18.735
25.1504	-3.95348	17.7544
25.401	-4.08042	16.6145
25.6516	-4.25459	15.3202
25.9023	-4.49282	13.8765
26.1529	-4.81159	12.4319
26.4035	-5.21832	11.654
26.6541	-5.71145	12.2163
26.9048	-6.28821	13.9789
27.1554	-6.92786	16.4419
27.406	-7.59166	19.104
27.6566	-8.24083	21.4674
27.9073	-8.8539	23.2495
28.1579	-9.42672	24.4889
28.4085	-9.95589	25.2505
28.6592	-10.438	25.5992
28.9098	-10.8696	25.6001
29.1604	-11.2474	25.3182
29.411	-11.5681	24.8185
29.6617	-11.8352	24.1658
29.9123	-12.0586	23.4253
30.1629	-12.2485	22.6618
30.4135	-12.415	21.9404
30.6642	-12.5683	21.3261
30.9148	-12.7182	20.8837
31.1654	-12.8643	20.6637
31.416	-12.996	20.6519
31.6667	-13.1024	20.8172
31.9173	-13.1726	21.1281
32.1679	-13.1955	21.5533
32.4186	-13.1609	22.0615
32.6692	-13.0732	22.6212
32.9198	-12.9513	23.2011
33.1704	-12.8151	23.77
33.4211	-12.6842	24.2964
33.6717	-12.5783	24.7489
33.9223	-12.5165	25.1009
34.1729	-12.501	25.3562
34.4236	-12.5178	25.5319
34.6742	-12.5519	25.6447
34.9248	-12.5883	25.7117
35.1754	-12.6121	25.7497
35.4261	-12.6085	25.7757
35.6767	-12.563	25.8065
35.9273	-12.4728	25.859
36.1779	-12.3469	25.9503
36.4286	-12.1949	26.0972
36.6792	-12.0262	26.3165
36.9298	-11.8501	26.6253
37.1805	-11.6761	27.04
37.4311	-11.5086	27.5645
37.6817	-11.3473	28.1886
37.9323	-11.1917	28.9014
38.183	-11.0412	29.6917
38.4336	-10.8955	30.5487
38.6842	-10.7539	31.4613
38.9348	-10.616	32.4186
39.1855	-10.4813	33.4094
39.4361	-10.3493	34.4229
39.6867	-10.2195	35.4481
39.9373	-10.0913	36.4739
40.188	-9.96432	37.4932
40.4386	-9.83826	38.5051
40.6892	-9.7131	39.5094
40.9398	-9.58883	40.5056
41.1905	-9.46545	41.4935
41.4411	-9.34292	42.4727
41.6917	-9.22126	43.4431
41.9424	-9.10044	44.4041
42.193	-8.98045	45.3557
42.4436	-8.86129	46.2973
42.6942	-8.74293	47.2288
42.9449	-8.62537	48.1497
43.1955	-8.5086	49.0599
43.4461	-8.3926	49.959
43.6967	-8.27736	50.8466
43.9474	-8.16287	51.7225
44.198	-8.04913	52.5864
44.4486	-7.93611	53.438
44.6992	-7.8238	54.2768
44.9499	-7.7122	55.1027
45.2005	-7.6013	55.9153
45.4511	-7.49107	56.7144
45.7017	-7.38151	57.4995
45.9524	-7.27261	58.2704
46.203	-7.16435	59.0268
46.4536	-7.05673	59.7684
46.7043	-6.94973	60.4948
46.9549	-6.84334	61.2058
47.2055	-6.73755	61.901
47.4561	-6.63235	62.5801
47.7068	-6.52772	63.2429
47.9574	-6.42365	63.889
48.208	-6.32014	64.5181
48.4586	-6.21716	65.1298
48.7093	-6.11472	65.724
48.9599	-6.01279	66.3002
49.2105	-5.91137	66.8582
49.4612	-5.81044	67.3976
49.7118	-5.70999	67.9182
49.9624	-5.61001	68.4196
50.213	-5.51049	68.9015
50.4637	-5.41142	69.3637
50.7143	-5.31278	69.8057
50.9649	-5.21456	70.2274
51.2155	-5.11676	70.6283
51.4662	-5.01935	71.0082
51.7168	-4.92234	71.3667
51.9674	-4.8257	71.7036
52.218	-4.72942	72.0185
52.4687	-4.6335	72.3112
52.7193	-4.53791	72.5813
52.9699	-4.44266	72.8285
53.2206	-4.34773	73.0525
53.4712	-4.2531	73.253
53.7218	-4.15876	73.4297
53.9724	-4.06471	73.5822
54.2231	-3.97093	73.7103
54.4737	-3.87741	73.8137
54.7243	-3.78414	73.892
54.9749	-3.6911	73.9449
55.2256	-3.59828	73.9722
55.4762	-3.50568	73.9735
55.7268	-3.41328	73.9484
55.9774	-3.32107	73.8968
56.2281	-3.22903	73.8182
56.4787	-3.13716	73.7125
56.7293	-3.04545	73.5791
56.98	-2.95388	73.418
57.2306	-2.86243	73.2287
57.4812	-2.77111	73.0109
57.7318	-2.67989	72.7643
57.9825	-2.58877	72.4886
58.2331	-2.49774	72.1836
58.4837	-2.40677	71.8488
58.7343	-2.31586	71.484
58.985	-2.22501	71.0889
59.2356	-2.13419	70.6632
59.4862	-2.04339	70.2065
59.7368	-1.95261	69.7185
59.9875	-1.86183	69.199
60.2381	-1.77104	68.6476
60.4887	-1.68023	68.064
60.7394	-1.58939	67.448
60.99	-1.49849	66.7991
61.2406	-1.40755	66.1171
61.4912	-1.31653	65.4017
61.7418	-1.22544	64.6525
61.9925	-1.13425	63.8693
62.2431	-1.04296	63.0517
62.4937	-0.951555	62.1995
62.7444	-0.860022	61.3123
62.995	-0.76835	60.3898
63.2456	-0.676528	59.4317
63.4962	-0.584544	58.4377
63.7469	-0.492386	57.4074
63.9975	-0.400042	56.3407
64.2481	-0.307501	55.2371
64.4988	-0.214752	54.0964
64.7494	-0.121782	52.9182
65	-0.0285789	51.7022

## Sheet: Ferulic acid
# Position(Angstrom)	Free Energy(kcal/mol)	Diffusivity(Angstrom^2/ns)
-35	0.0261111	72.3353
-34.7494	-0.000975556	73.8127
-34.4988	-0.0262305	75.0895
-34.2481	-0.0497204	76.1739
-33.9975	-0.0715121	77.0742
-33.7469	-0.0916722	77.7986
-33.4962	-0.110268	78.3555
-33.2456	-0.127365	78.7529
-32.995	-0.143031	78.9992
-32.7444	-0.157333	79.1027
-32.4937	-0.170337	79.0715
-32.2431	-0.182109	78.9139
-31.9925	-0.192718	78.6382
-31.7418	-0.202229	78.2526
-31.4912	-0.210709	77.7654
-31.2406	-0.218224	77.1847
-30.99	-0.224843	76.5189
-30.7394	-0.230631	75.7762
-30.4887	-0.235655	74.9649
-30.2381	-0.239982	74.0931
-29.9875	-0.243679	73.1692
-29.7368	-0.246812	72.2013
-29.4862	-0.249448	71.1978
-29.2356	-0.251653	70.1668
-28.985	-0.253496	69.1167
-28.7343	-0.255042	68.0556
-28.4837	-0.256357	66.9919
-28.2331	-0.25751	65.9337
-27.9825	-0.258566	64.8893
-27.7318	-0.259592	63.867
-27.4812	-0.260656	62.8735
-27.2306	-0.261823	61.91
-26.9799	-0.263161	60.9766
-26.7293	-0.264735	60.0731
-26.4787	-0.266614	59.1995
-26.2281	-0.268864	58.3557
-25.9774	-0.271551	57.5416
-25.7268	-0.274742	56.7573
-25.4762	-0.278504	56.0027
-25.2256	-0.282904	55.2776
-24.9749	-0.288008	54.5821
-24.7243	-0.293884	53.916
-24.4737	-0.300597	53.2794
-24.2231	-0.308215	52.6721
-23.9724	-0.316804	52.0941
-23.7218	-0.326432	51.5454
-23.4712	-0.337164	51.0259
-23.2205	-0.349068	50.5354
-22.9699	-0.362211	50.0741
-22.7193	-0.376658	49.6418
-22.4687	-0.392477	49.2384
-22.2181	-0.40973	48.864
-21.9674	-0.428372	48.5183
-21.7168	-0.448252	48.2015
-21.4662	-0.469213	47.9134
-21.2155	-0.491099	47.6534
-20.9649	-0.513753	47.4209
-20.7143	-0.53702	47.2147
-20.4637	-0.560743	47.0341
-20.213	-0.584765	46.8781
-19.9624	-0.608931	46.7458
-19.7118	-0.633084	46.6363
-19.4611	-0.657068	46.5487
-19.2105	-0.680726	46.4821
-18.9599	-0.703903	46.4356
-18.7093	-0.726441	46.4083
-18.4586	-0.748185	46.3992
-18.208	-0.768979	46.4075
-17.9574	-0.788665	46.4323
-17.7068	-0.807088	46.4727
-17.4561	-0.824091	46.5277
-17.2055	-0.839519	46.5964
-16.9549	-0.853214	46.678
-16.7043	-0.865021	46.7716
-16.4536	-0.874784	46.8761
-16.203	-0.882345	46.9908
-15.9524	-0.887549	47.1147
-15.7018	-0.890239	47.2469
-15.4511	-0.890259	47.3866
-15.2005	-0.887453	47.5327
-14.9499	-0.881664	47.6845
-14.6992	-0.872737	47.8409
-14.4486	-0.860514	48.0011
-14.198	-0.84484	48.1642
-13.9474	-0.825558	48.3293
-13.6967	-0.802512	48.4954
-13.4461	-0.775546	48.6617
-13.1955	-0.744503	48.8273
-12.9449	-0.709228	48.9912
-12.6942	-0.669563	49.1525
-12.4436	-0.625352	49.3104
-12.193	-0.57644	49.464
-11.9424	-0.522669	49.6122
-11.6917	-0.463884	49.7543
-11.4411	-0.399929	49.8893
-11.1905	-0.330646	50.0163
-10.9398	-0.25588	50.1345
-10.6892	-0.175474	50.2428
-10.4386	-0.0892728	50.3404
-10.188	0.00288099	50.4264
-9.93734	0.101143	50.4999
-9.68672	0.205655	50.56
-9.43609	0.316205	50.6057
-9.18546	0.432232	50.6362
-8.93484	0.553156	50.6517
-8.68421	0.678401	50.6534
-8.43358	0.807387	50.6427
-8.18296	0.939538	50.6208
-7.93233	1.07428	50.5891
-7.6817	1.21102	50.5489
-7.43108	1.34919	50.5015
-7.18045	1.48822	50.4482
-6.92983	1.62752	50.3904
-6.6792	1.76652	50.3295
-6.42857	1.90464	50.2666
-6.17795	2.04129	50.2031
-5.92732	2.17591	50.1404
-5.67669	2.30791	50.0798
-5.42607	2.43672	50.0225
-5.17544	2.56176	49.97
-4.92481	2.68245	49.9235
-4.67418	2.79821	49.8844
-4.42356	2.90846	49.854
-4.17293	3.01263	49.8335
-3.92231	3.11014	49.8244
-3.67168	3.20041	49.8279
-3.42105	3.28276	49.8454
-3.17043	3.35416	49.8782
-2.9198	3.40923	49.9271
-2.66917	3.4425	49.9907
-2.41855	3.44847	50.0669
-2.16792	3.42168	50.1535
-1.91729	3.35663	50.2484
-1.66667	3.24813	50.3495
-1.41604	3.09763	50.4546
-1.16541	2.9132	50.5618
-0.914787	2.7032	50.6687
-0.66416	2.47599	50.7734
-0.413534	2.23993	50.8737
-0.162907	2.00321	50.9674
0.0877193	1.77014	51.0525
0.338346	1.54114	51.1268
0.588972	1.31644	51.1882
0.839599	1.09631	51.2346
1.09023	0.880977	51.2638
1.34085	0.670702	51.2738
1.59148	0.465727	51.2624
1.84211	0.266301	51.2275
2.09273	0.07267	51.167
2.34336	-0.114918	51.0788
2.59398	-0.296215	50.9606
2.84461	-0.470981	50.8105
3.09524	-0.639147	50.6263
3.34586	-0.80081	50.4051
3.59649	-0.956077	50.1432
3.84712	-1.10505	49.8369
4.09774	-1.24785	49.4825
4.34837	-1.38456	49.0761
4.599	-1.5153	48.6142
4.84962	-1.64018	48.0929
5.10025	-1.7593	47.5084
5.35088	-1.87277	46.8571
5.6015	-1.98068	46.1352
5.85213	-2.08316	45.3389
6.10276	-2.1803	44.4646
6.35338	-2.27222	43.5084
6.60401	-2.35901	42.4789
6.85464	-2.44078	41.4267
7.10526	-2.51764	40.4116
7.35589	-2.5897	39.4933
7.60652	-2.65706	38.7316
7.85714	-2.71983	38.1861
8.10777	-2.77812	37.9153
8.3584	-2.83202	37.9144
8.60902	-2.88165	38.0882
8.85965	-2.92711	38.3343
9.11028	-2.96849	38.5506
9.3609	-3.00529	38.6486
9.61153	-3.03644	38.6145
9.86215	-3.06087	38.4587
10.1128	-3.07748	38.1918
10.3634	-3.08519	37.8246
10.614	-3.0829	37.3676
10.8647	-3.06953	36.8314
11.1153	-3.04399	36.2266
11.3659	-3.00519	35.5639
11.6165	-2.95204	34.8539
11.8672	-2.88346	34.1071
12.1178	-2.79841	33.3342
12.3684	-2.69732	32.5459
12.619	-2.58202	31.7526
12.8697	-2.45442	30.9651
13.1203	-2.31644	30.194
13.3709	-2.16999	29.4498
13.6215	-2.01696	28.7431
13.8722	-1.85928	28.0847
14.1228	-1.69884	27.4851
14.3734	-1.53757	26.9549
14.6241	-1.37737	26.5047
14.8747	-1.22015	26.1452
15.1253	-1.06787	25.887
15.3759	-0.92396	25.7401
15.6266	-0.793256	25.6922
15.8772	-0.680672	25.7009
16.1278	-0.59112	25.7216
16.3785	-0.529511	25.7096
16.6291	-0.500755	25.6202
16.8797	-0.508549	25.4088
17.1303	-0.528626	25.0373
17.3809	-0.50876	24.534
17.6316	-0.397449	23.9667
17.8822	-0.187788	23.4039
18.1328	0.0825236	22.9138
18.3835	0.374639	22.565
18.6341	0.66787	22.4256
18.8847	0.95969	22.5452
19.1353	1.24836	22.8994
19.386	1.53214	23.4461
19.6366	1.80929	24.1434
19.8872	2.07808	24.949
20.1378	2.33677	25.821
20.3885	2.58361	26.7173
20.6391	2.81688	27.5958
20.8897	3.03482	28.4145
21.1404	3.23571	29.1312
21.391	3.41775	29.704
21.6416	3.57797	30.0971
21.8922	3.7122	30.3137
22.1429	3.81623	30.3709
22.3935	3.88584	30.2862
22.6441	3.91682	30.0769
22.8947	3.90496	29.7604
23.1454	3.84629	29.354
23.396	3.74273	28.8751
23.6466	3.60207	28.3411
23.8972	3.43234	27.7692
24.1479	3.24159	27.1769
24.3985	3.03786	26.5815
24.6491	2.82853	26.0003
24.8998	2.60582	25.4508
25.1504	2.34678	24.9503
25.401	2.02972	24.5161
25.6516	1.677	24.1656
25.9023	1.35503	23.9161
26.1529	1.13007	23.785
26.4035	1.02038	23.7897
26.6541	0.996257	23.9475
26.9048	1.02593	24.2758
27.1554	1.0776	24.7919
27.406	1.11948	25.5132
27.6566	1.12065	26.4525
27.9073	1.0697	27.3744
28.1579	0.974793	27.6721
28.4085	0.844912	26.9459
28.6592	0.689056	25.4673
28.9098	0.516225	23.6516
29.1604	0.335413	22.0617
29.411	0.155454	21.2718
29.6617	-0.0185561	21.3729
29.9123	-0.185265	22.1383
30.1629	-0.343481	23.3358
30.4135	-0.492013	24.7332
30.6642	-0.629669	26.1163
30.9148	-0.755291	27.3111
31.1654	-0.868468	28.1831
31.416	-0.969538	28.7476
31.6667	-1.05887	29.0603
31.9173	-1.13684	29.1769
32.1679	-1.20381	29.1532
32.4186	-1.26015	29.0449
32.6692	-1.30624	28.9078
32.9198	-1.34245	28.7976
33.1704	-1.36914	28.77
33.4211	-1.38668	28.8809
33.6717	-1.39545	29.186
33.9223	-1.39583	29.7324
34.1729	-1.38846	30.5091
34.4236	-1.37423	31.481
34.6742	-1.35405	32.6129
34.9248	-1.32883	33.8695
35.1754	-1.29948	35.2155
35.4261	-1.26691	36.6157
35.6767	-1.23202	38.0349
35.9273	-1.19573	39.4378
36.1779	-1.15894	40.7892
36.4286	-1.12256	42.0538
36.6792	-1.08749	43.1964
36.9298	-1.05466	44.1818
37.1805	-1.02493	44.9756
37.4311	-0.998606	45.5714
37.6817	-0.975371	45.9941
37.9323	-0.954897	46.2704
38.183	-0.936851	46.4269
38.4336	-0.920903	46.4903
38.6842	-0.906721	46.4872
38.9348	-0.893973	46.4443
39.1855	-0.882328	46.3882
39.4361	-0.871453	46.3457
39.6867	-0.861019	46.3433
39.9373	-0.850692	46.4075
40.188	-0.840149	46.554
40.4386	-0.82923	46.7801
40.6892	-0.817942	47.0816
40.9398	-0.806298	47.4541
41.1905	-0.794312	47.8934
41.4411	-0.781997	48.3951
41.6917	-0.769366	48.9549
41.9424	-0.756434	49.5686
42.193	-0.743213	50.2318
42.4436	-0.729716	50.9403
42.6942	-0.715958	51.6897
42.9449	-0.701952	52.4757
43.1955	-0.687711	53.2941
43.4461	-0.673249	54.1405
43.6967	-0.658579	55.0106
43.9474	-0.643714	55.9002
44.198	-0.628668	56.8049
44.4486	-0.613455	57.7204
44.6992	-0.598088	58.6425
44.9499	-0.58258	59.5668
45.2005	-0.566946	60.489
45.4511	-0.551197	61.4049
45.7017	-0.535348	62.3101
45.9524	-0.519412	63.2003
46.203	-0.503403	64.0716
46.4536	-0.487334	64.9225
46.7043	-0.471218	65.7528
46.9549	-0.45507	66.5622
47.2055	-0.438902	67.3506
47.4561	-0.422727	68.1176
47.7068	-0.406561	68.8631
47.9574	-0.390414	69.5868
48.208	-0.374302	70.2884
48.4586	-0.358238	70.9678
48.7093	-0.342235	71.6247
48.9599	-0.326306	72.2588
49.2105	-0.310466	72.8699
49.4612	-0.294727	73.4578
49.7118	-0.279103	74.0223
49.9624	-0.263607	74.563
50.213	-0.248253	75.0798
50.4637	-0.233054	75.5725
50.7143	-0.218024	76.0407
50.9649	-0.203176	76.4843
51.2155	-0.188524	76.903
51.4662	-0.174081	77.2966
51.7168	-0.15986	77.6648
51.9674	-0.145876	78.0075
52.218	-0.132141	78.3243
52.4687	-0.118668	78.6152
52.7193	-0.105472	78.8805
52.9699	-0.0925661	79.1206
53.2206	-0.079963	79.3357
53.4712	-0.0676767	79.5262
53.7218	-0.0557204	79.6924
53.9724	-0.0441077	79.8347
54.2231	-0.032852	79.9534
54.4737	-0.0219668	80.0487
54.7243	-0.0114655	80.1212
54.9749	-0.00136162	80.1709
55.2256	0.0083315	80.1984
55.4762	0.0176003	80.2038
55.7268	0.0264315	80.1876
55.9774	0.0348114	80.1501
56.2281	0.0427268	80.0916
56.4787	0.0501641	80.0124
56.7293	0.0571099	79.9129
56.98	0.0635507	79.7934
57.2306	0.0694731	79.6541
57.4812	0.0748636	79.4955
57.7318	0.0797088	79.3179
57.9825	0.0839953	79.1216
58.2331	0.0877095	78.9069
58.4837	0.0908381	78.6739
58.7343	0.0933676	78.4199
58.985	0.0952845	78.141
59.2356	0.0965754	77.8333
59.4862	0.0972269	77.4927
59.7368	0.0972254	77.1153
59.9875	0.0965576	76.6972
60.2381	0.09521	76.2344
60.4887	0.0931691	75.7228
60.7394	0.0904215	75.1586
60.99	0.0869537	74.5378
61.2406	0.0827523	73.8565
61.4912	0.0778039	73.1105
61.7418	0.072095	72.2961
61.9925	0.0656121	71.4092
62.2431	0.0583418	70.4458
62.4937	0.0502706	69.4021
62.7444	0.0413852	68.2739
62.995	0.0316719	67.0574
63.2456	0.0211175	65.7487
63.4962	0.00970842	64.3436
63.7469	-0.00256877	62.8383
63.9975	-0.0157275	61.2289
64.2481	-0.0297813	59.5112
64.4988	-0.0447435	57.6815
64.7494	-0.0606276	55.7356
65	-0.077447	53.6697

## Sheet: Phenol
# Position(Angstrom)	Free Energy(kcal/mol)	Diffusivity(Angstrom^2/ns)
-35	-0.138302	96.1806
-34.7494	-0.127305	96.9043
-34.4988	-0.11997	97.5399
-34.2481	-0.116052	98.0896
-33.9975	-0.115307	98.556
-33.7469	-0.117488	98.9415
-33.4962	-0.122353	99.2485
-33.2456	-0.129655	99.4794
-32.995	-0.139151	99.6367
-32.7444	-0.150595	99.7228
-32.4937	-0.163743	99.74
-32.2431	-0.17835	99.6909
-31.9925	-0.194172	99.5779
-31.7418	-0.210963	99.4033
-31.4912	-0.228479	99.1697
-31.2406	-0.246475	98.8794
-30.99	-0.264707	98.5348
-30.7394	-0.282929	98.1384
-30.4887	-0.300897	97.6927
-30.2381	-0.318366	97.2
-29.9875	-0.335093	96.6628
-29.7368	-0.35083	96.0834
-29.4862	-0.365335	95.4644
-29.2356	-0.378362	94.8081
-28.985	-0.389667	94.117
-28.7343	-0.399004	93.3935
-28.4837	-0.406142	92.64
-28.2331	-0.411119	91.859
-27.9825	-0.414247	91.0528
-27.7318	-0.415851	90.2239
-27.4812	-0.416254	89.3748
-27.2306	-0.415781	88.5078
-26.9799	-0.414754	87.6254
-26.7293	-0.413499	86.73
-26.4787	-0.412338	85.8241
-26.2281	-0.411596	84.91
-25.9774	-0.411596	83.9901
-25.7268	-0.412662	83.067
-25.4762	-0.415119	82.1431
-25.2256	-0.419291	81.2207
-24.9749	-0.4255	80.3022
-24.7243	-0.434071	79.3902
-24.4737	-0.445327	78.4871
-24.2231	-0.459594	77.5952
-23.9724	-0.477194	76.7169
-23.7218	-0.498451	75.8549
-23.4712	-0.52369	75.0113
-23.2205	-0.553233	74.1887
-22.9699	-0.587406	73.3896
-22.7193	-0.626531	72.6162
-22.4687	-0.670933	71.8711
-22.2181	-0.720923	71.1567
-21.9674	-0.776509	70.4754
-21.7168	-0.837399	69.8295
-21.4662	-0.903286	69.2216
-21.2155	-0.973865	68.6523
-20.9649	-1.04883	68.1205
-20.7143	-1.12787	67.6251
-20.4637	-1.21069	67.1652
-20.213	-1.29698	66.7397
-19.9624	-1.38643	66.3475
-19.7118	-1.47873	65.9875
-19.4611	-1.57359	65.6586
-19.2105	-1.67068	65.3599
-18.9599	-1.76972	65.0902
-18.7093	-1.87039	64.8484
-18.4586	-1.97239	64.6336
-18.208	-2.0754	64.4446
-17.9574	-2.17913	64.2804
-17.7068	-2.28327	64.1399
-17.4561	-2.38751	64.022
-17.2055	-2.49154	63.9257
-16.9549	-2.59507	63.8499
-16.7043	-2.69778	63.7935
-16.4536	-2.79937	63.7555
-16.203	-2.89954	63.7349
-15.9524	-2.99796	63.7305
-15.7018	-3.09435	63.7412
-15.4511	-3.1884	63.7661
-15.2005	-3.27979	63.804
-14.9499	-3.36823	63.8539
-14.6992	-3.4534	63.9148
-14.4486	-3.53501	63.9855
-14.198	-3.61274	64.0649
-13.9474	-3.68628	64.1522
-13.6967	-3.75535	64.246
-13.4461	-3.81962	64.3454
-13.1955	-3.87879	64.4494
-12.9449	-3.93255	64.5568
-12.6942	-3.9806	64.6667
-12.4436	-4.02264	64.7778
-12.193	-4.05836	64.8893
-11.9424	-4.08744	64.9999
-11.6917	-4.10959	65.1086
-11.4411	-4.12451	65.2144
-11.1905	-4.13187	65.3162
-10.9398	-4.13138	65.413
-10.6892	-4.12274	65.5036
-10.4386	-4.10563	65.5871
-10.188	-4.07975	65.6622
-9.93734	-4.04479	65.728
-9.68672	-4.00047	65.7835
-9.43609	-3.94697	65.8275
-9.18546	-3.88493	65.859
-8.93484	-3.81502	65.8775
-8.68421	-3.73791	65.8833
-8.43358	-3.65426	65.8766
-8.18296	-3.56474	65.8576
-7.93233	-3.47001	65.8266
-7.6817	-3.37074	65.7837
-7.43108	-3.26759	65.7294
-7.18045	-3.16123	65.6637
-6.92983	-3.05233	65.5869
-6.6792	-2.94156	65.4993
-6.42857	-2.82957	65.4011
-6.17795	-2.71703	65.2925
-5.92732	-2.60462	65.1738
-5.67669	-2.49299	65.0452
-5.42607	-2.38281	64.907
-5.17544	-2.27475	64.7593
-4.92481	-2.16948	64.6025
-4.67418	-2.06765	64.4368
-4.42356	-1.96995	64.2623
-4.17293	-1.87702	64.0794
-3.92231	-1.78953	63.8882
-3.67168	-1.70816	63.6891
-3.42105	-1.63358	63.4823
-3.17043	-1.56645	63.2679
-2.9198	-1.50747	63.0434
-2.66917	-1.45735	62.7927
-2.41855	-1.41677	62.4955
-2.16792	-1.38643	62.132
-1.91729	-1.36703	61.6818
-1.66667	-1.35926	61.1249
-1.41604	-1.36381	60.4414
-1.16541	-1.38139	59.6335
-0.914787	-1.41268	58.7454
-0.66416	-1.45839	57.8262
-0.413534	-1.5192	56.925
-0.162907	-1.59576	56.0907
0.0877193	-1.68731	55.3725
0.338346	-1.79175	54.8171
0.588972	-1.90689	54.436
0.839599	-2.03056	54.2109
1.09023	-2.16057	54.1225
1.34085	-2.29475	54.1515
1.59148	-2.43092	54.2788
1.84211	-2.56689	54.4851
2.09273	-2.7005	54.7512
2.34336	-2.82956	55.0579
2.59398	-2.95188	55.3858
2.84461	-3.06536	55.7159
3.09524	-3.16904	56.0291
3.34586	-3.26319	56.3143
3.59649	-3.34811	56.5704
3.84712	-3.4241	56.7964
4.09774	-3.49147	56.9917
4.34837	-3.55053	57.1556
4.599	-3.60158	57.2874
4.84962	-3.64493	57.3862
5.10025	-3.68088	57.4514
5.35088	-3.70975	57.4823
5.6015	-3.73183	57.4781
5.85213	-3.74743	57.438
6.10276	-3.75686	57.3615
6.35338	-3.76042	57.2476
6.60401	-3.75843	57.0957
6.85464	-3.75118	56.9051
7.10526	-3.73898	56.675
7.35589	-3.72213	56.4048
7.60652	-3.70096	56.0936
7.85714	-3.67575	55.7407
8.10777	-3.64681	55.3454
8.3584	-3.61446	54.9071
8.60902	-3.57899	54.4248
8.85965	-3.54072	53.898
9.11028	-3.49993	53.3259
9.3609	-3.45672	52.7084
9.61153	-3.41095	52.0485
9.86215	-3.36248	51.3504
10.1128	-3.31117	50.6184
10.3634	-3.25689	49.8565
10.614	-3.19949	49.069
10.8647	-3.13883	48.2601
11.1153	-3.07478	47.4338
11.3659	-3.00719	46.5945
11.6165	-2.93593	45.7461
11.8672	-2.86085	44.8931
12.1178	-2.78182	44.0394
12.3684	-2.69869	43.1893
12.619	-2.61133	42.3469
12.8697	-2.51959	41.5165
13.1203	-2.42334	40.7022
13.3709	-2.32244	39.9081
13.6215	-2.21674	39.1385
13.8722	-2.10611	38.3975
14.1228	-1.9904	37.6893
14.3734	-1.86949	37.0181
14.6241	-1.74322	36.388
14.8747	-1.61147	35.8032
15.1253	-1.4741	35.268
15.3759	-1.33163	34.7863
15.6266	-1.18517	34.3597
15.8772	-1.03584	33.9858
16.1278	-0.884782	33.6625
16.3785	-0.733136	33.387
16.6291	-0.582035	33.1571
16.8797	-0.432615	32.9703
17.1303	-0.286011	32.8241
17.3809	-0.143358	32.7161
17.6316	-0.00579396	32.6439
17.8822	0.125547	32.6049
18.1328	0.24953	32.5969
18.3835	0.365062	32.6172
18.6341	0.472076	32.6636
18.8847	0.571526	32.7335
19.1353	0.664411	32.8245
19.386	0.751731	32.9342
19.6366	0.834484	33.0601
19.8872	0.913665	33.1998
20.1378	0.990152	33.3508
20.3885	1.06471	33.5107
20.6391	1.13809	33.6771
20.8897	1.21106	33.8474
21.1404	1.28438	34.0194
21.391	1.35875	34.1905
21.6416	1.43403	34.3586
21.8922	1.50915	34.5237
22.1429	1.58302	34.6866
22.3935	1.65456	34.848
22.6441	1.72267	35.0087
22.8947	1.78626	35.1694
23.1454	1.84424	35.3308
23.396	1.89552	35.4938
23.6466	1.93901	35.6591
23.8972	1.97361	35.8274
24.1479	1.99825	35.9994
24.3985	2.01181	36.176
24.6491	2.01328	36.3579
24.8998	2.0027	36.5458
25.1504	1.98126	36.7405
25.401	1.9502	36.9427
25.6516	1.91073	37.1532
25.9023	1.86408	37.3728
26.1529	1.81149	37.6021
26.4035	1.75418	37.842
26.6541	1.69337	38.0932
26.9048	1.6303	38.3564
27.1554	1.5662	38.6324
27.406	1.50228	38.922
27.6566	1.43976	39.2259
27.9073	1.37923	39.5444
28.1579	1.32068	39.8774
28.4085	1.26408	40.2247
28.6592	1.20939	40.5861
28.9098	1.15658	40.9612
29.1604	1.10562	41.35
29.411	1.05646	41.7522
29.6617	1.00909	42.1675
29.9123	0.963457	42.5957
30.1629	0.919533	43.0366
30.4135	0.877284	43.49
30.6642	0.836676	43.9557
30.9148	0.797674	44.4334
31.1654	0.760245	44.9229
31.416	0.724353	45.424
31.6667	0.689966	45.9365
31.9173	0.657049	46.4601
32.1679	0.625567	46.9947
32.4186	0.595487	47.5399
32.6692	0.566775	48.0956
32.9198	0.539396	48.6615
33.1704	0.513316	49.2375
33.4211	0.488501	49.8233
33.6717	0.464917	50.4186
33.9223	0.44253	51.0234
34.1729	0.421306	51.6372
34.4236	0.40121	52.26
34.6742	0.382209	52.8914
34.9248	0.364268	53.5313
35.1754	0.347353	54.1794
35.4261	0.331431	54.8356
35.6767	0.316466	55.4995
35.9273	0.302425	56.1711
36.1779	0.289274	56.8499
36.4286	0.276978	57.5359
36.6792	0.265504	58.2288
36.9298	0.254817	58.9283
37.1805	0.244883	59.6343
37.4311	0.235668	60.3466
37.6817	0.227138	61.0648
37.9323	0.219259	61.7889
38.183	0.211996	62.5185
38.4336	0.205316	63.2534
38.6842	0.199184	63.9934
38.9348	0.193567	64.7383
39.1855	0.188429	65.4879
39.4361	0.183737	66.242
39.6867	0.179457	67.0002
39.9373	0.175555	67.7624
40.188	0.171997	68.5284
40.4386	0.168761	69.2975
40.6892	0.165837	70.0693
40.9398	0.163214	70.8433
41.1905	0.160883	71.6189
41.4411	0.158833	72.3958
41.6917	0.157056	73.1734
41.9424	0.15554	73.9512
42.193	0.154276	74.7287
42.4436	0.153254	75.5054
42.6942	0.152464	76.2809
42.9449	0.151896	77.0545
43.1955	0.15154	77.8259
43.4461	0.151386	78.5945
43.6967	0.151424	79.3598
43.9474	0.151645	80.1213
44.198	0.152038	80.8785
44.4486	0.152593	81.631
44.6992	0.153301	82.3782
44.9499	0.15415	83.1197
45.2005	0.155133	83.8548
45.4511	0.156238	84.5833
45.7017	0.157456	85.3044
45.9524	0.158776	86.0178
46.203	0.160189	86.723
46.4536	0.161685	87.4194
46.7043	0.163253	88.1065
46.9549	0.164885	88.7839
47.2055	0.166569	89.4511
47.4561	0.168296	90.1075
47.7068	0.170057	90.7527
47.9574	0.17184	91.3861
48.208	0.173636	92.0073
48.4586	0.175436	92.6158
48.7093	0.177229	93.211
48.9599	0.179005	93.7926
49.2105	0.180754	94.3598
49.4612	0.182467	94.9124
49.7118	0.184133	95.4498
49.9624	0.185743	95.9714
50.213	0.187286	96.4768
50.4637	0.188753	96.9655
50.7143	0.190133	97.437
50.9649	0.191417	97.8908
51.2155	0.192595	98.3263
51.4662	0.193656	98.7432
51.7168	0.194592	99.1409
51.9674	0.195391	99.5189
52.218	0.196044	99.8766
52.4687	0.196541	100.214
52.7193	0.196873	100.53
52.9699	0.197028	100.824
53.2206	0.196997	101.096
53.4712	0.196771	101.345
53.7218	0.196339	101.571
53.9724	0.195691	101.774
54.2231	0.194817	101.952
54.4737	0.193708	102.106
54.7243	0.192353	102.234
54.9749	0.190743	102.337
55.2256	0.188867	102.413
55.4762	0.186717	102.463
55.7268	0.18428	102.486
55.9774	0.181548	102.481
56.2281	0.178511	102.448
56.4787	0.175159	102.387
56.7293	0.171482	102.296
56.98	0.16747	102.175
57.2306	0.163112	102.025
57.4812	0.1584	101.843
57.7318	0.153323	101.631
57.9825	0.14787	101.387
58.2331	0.142033	101.111
58.4837	0.135801	100.802
58.7343	0.129165	100.46
58.985	0.122114	100.084
59.2356	0.114638	99.6745
59.4862	0.106727	99.2302
59.7368	0.0983723	98.7507
59.9875	0.0895628	98.2356
60.2381	0.0802889	97.6844
60.4887	0.0705406	97.0965
60.7394	0.0603081	96.4716
60.99	0.0495812	95.809
61.2406	0.0383502	95.1083
61.4912	0.0266049	94.369
61.7418	0.0143356	93.5906
61.9925	0.00153217	92.7727
62.2431	-0.0118152	91.9146
62.4937	-0.0257166	91.0159
62.7444	-0.0401819	90.0761
62.995	-0.0552211	89.0947
63.2456	-0.070844	88.0713
63.4962	-0.0870608	87.0052
63.7469	-0.103881	85.8961
63.9975	-0.121315	84.7434
64.2481	-0.139373	83.5466
64.4988	-0.158064	82.3052
64.7494	-0.177399	81.0188
65	-0.197387	79.6867

[truncated: 32 more sheets: Syringol, Catechol, Benzene, Toluene, Styrene, o-Cresol, m-Cresol, p-Cresol, 4-Hydroxy-benzyl alcohol, Syringyl alcohol, 3,4-Dihydroxy-benzyl alcohol, p-Hydroxy-benzaldehyde, Syringaldehyde, Protocatechuic aldehyde, p-Hydroxy-benzoate, Syringate, Protocatechuate, p-Hydroxy benzoic acid, Syringic acid, Protocatechuic acid …]
